# Supplementary material for: Identification and Expressional Analysis of siRNAs Responsive to Fusarium graminearum Infection in Wheat
Source: Int J Mol Sci. 2023 Nov 6;24(21):16005. doi: 10.3390/ijms242116005 (PMC10650599; doi:10.3390/ijms242116005)
Supplement: Supplementary file 1 [file ijms-24-16005-s001.zip]

Archive with 1 entries (1 files):
- ijms-2613414-supplementary.xls
