# Supplementary material for: Identification and Expressional Analysis of siRNAs Responsive to Fusarium graminearum Infection in Wheat
Source: Int J Mol Sci. 2023 Nov 6;24(21):16005. doi: 10.3390/ijms242116005 (PMC10650599; doi:10.3390/ijms242116005)
Supplement: Supplementary file 1 [file ijms-24-16005-s001.zip › ijms-2613414-supplementary.xls]

## Sheet:  3071 co-expressed siRNA
Table S1. Information of 3071 co-expressed siRNAs
siRNA ID	Guide sequence	Passenger sequence	CSM_1	CSM_2	CSM_3	CSI_1	CSI_2	CSI_3	SMM_1	SMM_2	SMM_3	SMI_1	SMI_2	SMI_3	Av.CSM	Av.CSI	Av.SMM	Av.SMI	log2(CSI/CSM)	P value(CSI/CSM)	log2(SMI/SMM)	P value(SMI/SMM)	log2(CSI/SMI)	P value(CSI/SMI)	log2(CSM/SMM)	P value(CSM/SMM)
sir1341	AGGGTCGAGTAGGTCGGTGCT	CTTCCCAGCTCATCCAGCCAC	1587	1108	1744	12642	8793	12225	1255	1182	945	9784	3188	10283	1479.67	11220	1127.33	7751.67	2.92272856289222	0.00139479	2.78159237500199	0.0443449	0.533494236805338	0.251754	0.39235804891511	0.173346
sir1995	AAGCAGCCGGCGTCGGCGGGT	ACTTCGTCGGCCGCAGCCGCC	8319	6516	8409	7194	5391	7059	7215	7245	6110	4688	5494	5388	7748	6548	6856.67	5190	-0.2427696321291	0.229212	-0.401772849445897	0.020916	0.33531978322891	0.0983265	0.176316565912114	0.283896
sir8573	CGAACCAGCCGATGACGACGA	TGGCTTGGTCGGCTACTGCTG	6859	6094	6988	2957	2795	4350	2981	4044	4734	1562	2321	1675	6647	3367.33	3919.67	1852.67	-0.981096812847645	0.00443706	-1.08112763715723	0.0212428	0.862003207230641	0.0504483	0.76197238292106	0.00935945
sir1335	AGCCGGCGTCGGCGGGTGGC	CGTCGGCCGCAGCCGCCCAC	3931	3094	3817	2949	3127	3722	4215	5148	2949	2895	3620	3665	3614	3266	4104	3393.33	-0.146071715302905	0.377771	-0.274327575365153	0.357691	-0.0551783646802065	0.728446	-0.183434224742454	0.516253
sir3675	CGGCTACTAGGTCAGCGGAGTC	GGGCCGATGATCCAGTCGCCTC	4600	3457	1281	2941	1532	2501	5333	4876	4757	3350	3189	2107	3112.67	2324.67	4988.67	2882	-0.421127224465485	0.498036	-0.791583938882191	0.00791385	-0.310046472119199	0.383963	-0.680503186535906	0.130758
sir2601	AACGTAGCGAAATGCGAT	TCTTGCATCGCTTTACGC	2561	2835	2465	2655	5461	2917	1819	3107	2431	2862	2041	3500	2620.33	3677.67	2452.33	2801	0.489040374791272	0.306027	0.19178689277588	0.56908	0.392848740453815	0.425685	0.0955952584384226	0.687447
sir496	AGAGCCCGCGTCAGCCTTT	CGTCTCGGGCGCAGTCGGA	2229	3261	3228	2488	2291	3547	2154	3654	1891	2123	3934	3794	2906	2775.33	2566.33	3283.67	-0.0663736452137791	0.81275	0.355599112988548	0.420564	-0.242646625158151	0.508149	0.179326133044176	0.626379
sir3024	ACCCGCGTCCGGCCAGCCGGC	GGTGGGCGCAGGCCGGTCGGC	574	1167	2201	1866	1458	2433	1306	1770	148	147	182	75	1314	1919	1074.67	134.667	0.546389435873051	0.335478	-2.99642454577617	0.12369	3.83289001416474	0.00329661	0.290076032515518	0.741621
sir2757	CCGGCCAGCCGGCGTCAGCGGT	CAGGCCGGTCGGCCGCAGTCGC	3000	2255	2189	1816	1289	1995	1822	1936	1896	862	1056	1136	2481.33	1700	1884.67	1018	-0.545580808312931	0.0803129	-0.888571821034324	0.000594488	0.739797184949369	0.039756	0.396806172227976	0.0851713
sir2693	AAAAATTGTGTCTATGGCCGCGAA	GCTTTTTAACACAGATACCGGCGC	1891	1487	2567	1602	625	1430	1680	1206	2061	1360	1905	1255	1981.67	1219	1649	1506.67	-0.70101618329165	0.155016	-0.130231126856073	0.678528	-0.305662145961182	0.471638	0.265122910474395	0.452904
sir5990	CTTGACCTCAGCAACAATCGT	GTGAACTGGAGTCGTTGTTAG	3369	2396	2544	1545	1238	1905	2950	3533	2857	1947	1941	1647	2769.67	1562.67	3113.33	1845	-0.825702287277263	0.028214	-0.75483923292811	0.00557908	-0.239610747246667	0.262547	-0.168747692897514	0.404734
sir11345	TCCGTTCCAAAATAGATG	GGAGGCAAGGTTTTATCT	2413	2098	2580	1428	965	1559	672	1331	919	567	906	651	2363.67	1317.33	974	708	-0.843406149274065	0.0102649	-0.460172411999345	0.288586	0.895799180780524	0.0422427	1.27903291805524	0.00432626
sir11144	AAAAAAGATTGAGCCGAAG	ATTTTTTTCTAACTCGGCT	1891	2327	1259	1411	864	2395	1449	1770	745	840	325	285	1825.67	1556.67	1321.33	483.333	-0.229963330431513	0.647331	-1.45090406228419	0.0756623	1.68736964969473	0.0900449	0.466428917842049	0.309139
sir3679	CGCATGTTTCGAGCCGGAGCA	CGGCGTACAAAGCTCGGCCTC	1648	1247	1097	1395	997	1189	1130	1329	1355	909	1103	1150	1330.67	1193.67	1271.33	1054	-0.156749202016736	0.532217	-0.270467475954385	0.101123	0.179525150962154	0.364216	0.0658068770245046	0.757142
sir6401	AAGGGAGCTTCGAGGCGG	CCTTCCCTCGAAGCTCCG	1186	1115	708	1347	1788	1381	812	1393	1165	1437	585	1328	1003	1505.33	1123.33	1116.67	0.585761379439664	0.0709068	-0.0085874958367235	0.984208	0.430884390540504	0.268695	-0.163464484735884	0.621508
sir2388	ACGTGAAGCAGCCGGCGTCGGC	GGTGCACTTCGTCGGCCGCAGC	2212	1533	1838	1295	926	1727	1527	1664	1595	1074	933	1112	1861	1316	1595.33	1039.67	-0.49991856632391	0.146998	-0.617736844164347	0.00117371	0.340038437082246	0.309802	0.222220159241809	0.255369
sir10103	ACATTCAAGTCAGACATATACA	AGTGTAAGTTCAGTCTGTATAT	3456	3336	3026	1267	898	1612	4114	4595	3239	2115	2183	1920	3272.67	1259	3982.67	2072.67	-1.37818838292588	0.00115251	-0.942246620969727	0.00917175	-0.719209832900891	0.0210805	-0.283268070944742	0.163906
sir13934	TCACTGACGAGTGCCTCAAGG	GCAGTGACTGCTCACGGAGTT	1824	1832	1981	1176	860	1288	1953	2526	1835	946	2096	1306	1879	1108	2104.67	1449.33	-0.762007185370867	0.00502665	-0.538202320285676	0.177635	-0.387431558256965	0.400292	-0.163626693171773	0.361861
sir12061	AAAGCACCGGATCCCATCAGA	GATTTCGTGGCCTAGGGTAGT	966	824	623	1121	1242	869	788	716	743	886	612	950	804.333	1077.33	749	816	0.421599282536043	0.139314	0.123603433512745	0.560835	0.400823640059143	0.158662	0.102827791035844	0.615273
sir9926	AGGTTCCGCTCCATGAGGTCTATG	CGTCCAAGGCGAGGTACTCCAGAT	1319	1125	1534	1119	455	1172	2179	1679	2325	1759	2053	1599	1326	915.333	2061	1803.67	-0.534711650686643	0.188231	-0.192411764277961	0.337727	-0.978563615835351	0.0289289	-0.636263729426669	0.0323816
sir12629	ATCCCATCCGAGGAGTAGTCCATG	GGTAGGGTAGGCTCCTCATCAGGT	1653	1801	2440	1093	428	1027	2789	2635	3201	1379	2429	1411	1964.67	849.333	2875	1739.67	-1.2098817828677	0.0254829	-0.724751054819737	0.0416825	-1.03440812436422	0.0925446	-0.549277396316256	0.0366143
sir9190	CGGCGATCTTGGCATGGAACTT	CAGCCGCTAGAACCGTACCTTG	1570	1164	910	1092	874	912	890	794	646	576	490	530	1214.67	959.333	776.667	532	-0.340456367061753	0.278142	-0.545869303319297	0.0312601	0.850605940517952	0.00397439	0.645193004260408	0.0993358
sir3674	CGGCTACTATGTCAGCGGAGTC	GGGCCGATGATACAGTCGCCTC	1694	1281	1213	1042	490	1593	1753	1648	1455	1132	1081	655	1396	1041.67	1618.67	956	-0.422405252493997	0.37118	-0.759723397553777	0.0191776	0.123811165734907	0.819935	-0.213506979324874	0.269336
sir7356	GATCATGAGCTGTCGCGTGGCCAT	TACTAGTACTCGACAGCGCACCGG	1162	979	1398	1024	555	1151	2224	1963	2456	1783	2245	1947	1179.67	910	2214.33	1991.67	-0.374440810618016	0.283895	-0.15289620132324	0.320192	-1.13003776194826	0.00875422	-0.908493152653483	0.00521882
sir6821	GAGCAGAGCCCGCGTCAGCCT	TGCTCGTCTCGGGCGCAGTCG	1135	1037	1344	976	730	1056	986	1394	1516	868	809	844	1172	920.667	1298.67	840.333	-0.348221750885353	0.132841	-0.627997559223802	0.0466834	0.131717201399511	0.465039	-0.148058606938938	0.529163
sir8414	CCTCCGTTCCAAAATAGATGACTC	AGGGAGGCAAGGTTTTATCTACTG	822	763	875	915	929	864	281	400	345	324	351	406	820	902.667	342	360.333	0.138569423348395	0.0946226	0.0753357921275962	0.685033	1.32486121584035	6.41367e-05	1.26162758461955	0.000535554
sir1121	AAGAACGTAGCGAAATGC	TTTTCTTGCATCGCTTTA	3573	3382	2396	886	2065	1376	1724	3252	2324	1370	1338	1268	3117	1442.33	2433.33	1325.33	-1.11175353492463	0.0285754	-0.876578707092456	0.0676905	0.122049363859605	0.750384	0.357224191691782	0.30016
sir6195	AATCCGATCTCTTGCTTTTGGCGT	CGTTAGGCTAGAGAACGAAAACCG	1134	932	836	884	512	871	1096	1049	1200	800	943	883	967.333	755.667	1115	875.333	-0.356263128325959	0.231644	-0.349139294635936	0.0170276	-0.212082525152101	0.405263	-0.204958691462079	0.208218
sir14337	ACAACAACAACAACAACAACA	GTTGTTGTTGTTGTTGTTGTT	317	586	369	824	250	861	184	187	272	309	355	22	424	645	214.333	228.667	0.605234895747417	0.360604	0.093389838844865	0.90092	1.49605308485896	0.136026	0.984208027956408	0.0741849
sir11888	CTACTAGGTCAGCGGAGTCACA	CCGATGATCCAGTCGCCTCAGT	1620	1177	996	822	489	924	1504	1325	1295	812	789	560	1264.33	745	1374.67	720.333	-0.763064540223557	0.0842173	-0.932345260508601	0.00321133	0.0485757592111729	0.880522	-0.120704961073871	0.604426
sir1002	ACATCAAGTCAGGCAACATTT	CCTGTAGTTCAGTCCGTTGTA	2420	1847	1179	812	535	739	1163	1133	926	589	531	385	1815.33	695.333	1074	501.667	-1.38445782452403	0.0382875	-1.0981930070595	0.00398874	0.470975670872701	0.132489	0.757240488337227	0.112969
sir11791	GTCTATCCCGGCTACTATGTCAGC	AGCAGATAGGGCCGATGATACAGT	1089	819	1117	789	596	977	606	603	771	465	583	634	1008.33	787.333	660	560.667	-0.356926177652162	0.203013	-0.235322724711828	0.254562	0.489831259142013	0.133935	0.611434712082347	0.0340007
sir12230	GTCTTCGGATCTTCCTTGGCAGT	CGCAGAAGCCTAGAAGGAACCGT	824	744	1131	762	307	623	1688	1096	1802	1372	1447	1250	899.667	564	1528.67	1356.33	-0.673695408346902	0.133988	-0.172562074507083	0.488636	-1.26594471195376	0.00563933	-0.764811378113942	0.0646435
sir11851	GAGCAGAGCCCGCGTCAGC	CGCTCGTCTCGGGCGCAGT	783	744	684	753	774	918	573	988	648	521	355	515	737	815	736.333	463.667	0.14513544002337	0.258811	-0.667270998813036	0.120882	0.813712045297357	0.0094723	0.00130560646095116	0.99618
sir14661	AGTGACTACATACGGAGCAAAATG	GTTCACTGATGTATGCCTCGTTTT	916	697	716	744	508	721	669	639	647	619	551	668	776.333	657.667	651.667	612.667	-0.239319683487308	0.312291	-0.0890318409056802	0.328669	0.102254189434524	0.614146	0.252542032016152	0.15227
sir5171	CTCACTGAAGGAGCAACCCGTCCA	ATGAGTGACTTCCTCGTTGGGCAG	744	722	1217	739	417	730	1363	1717	2127	1377	1555	1306	894.333	628.667	1735.67	1412.67	-0.508517378585425	0.240835	-0.29706881901808	0.23766	-1.16805391169707	0.00372487	-0.956605352129729	0.0370657
sir6898	ACCCGCGTCCGGCCAGCCG	GGTGGGCGCAGGCCGGTCG	1412	1158	1301	726	634	829	737	667	706	353	508	459	1290.33	729.667	703.333	440	-0.822434353111365	0.0037571	-0.676705069348732	0.00623712	0.72973402493513	0.0162339	0.875463308697764	0.00153227
sir1509	ACGGCGTCGTGTGGGCCTGCG	GGTGCCGCAGCACACCCGGAC	785	715	830	708	707	788	552	694	479	382	568	563	776.667	734.333	575	504.333	-0.0808604598407594	0.37951	-0.189184374336157	0.466526	0.542057507484146	0.0262311	0.433733592988749	0.0476897
sir4427	CGGACATGAGGCACCCGCCAAGCG	CCGCCTGTACTCCGTGGGCGGTTC	731	617	787	705	480	651	1064	1121	1238	746	929	922	711.667	612	1141	865.667	-0.217670011094045	0.302403	-0.398415278331431	0.0250152	-0.5002799552646	0.0486046	-0.681025222501985	0.0038889
sir6186	CCCACGAAGTGTACACATGCTG	GTGGGTGCTTCACATGTGTACG	1171	861	992	685	676	862	1014	986	620	810	723	935	1008	741	873.333	822.667	-0.443950191194083	0.0693718	-0.0862244172753949	0.737598	-0.150834446122428	0.39771	0.20689132779626	0.435348
sir8971	ACCCTTGCACTCTGTAGACCACTG	GTTGGGAACGTGAGACATCTGGTG	806	553	802	683	284	533	1492	1072	1249	890	1138	852	720.333	500	1271	960	-0.526736571476264	0.199022	-0.40485771939644	0.108842	-0.941106310946432	0.0351402	-0.819227458866608	0.0203382
sir4707	CTCCGAGTTCTAGCACACGTTCAG	TGGAGGCTCAAGATCGTGTGCAAG	506	405	1025	662	323	736	1998	2193	2269	1904	2160	2319	645.333	573.667	2153.33	2127.67	-0.169831855234391	0.771229	-0.0172995171255022	0.868415	-1.89098755041558	0.000897028	-1.73845521230669	0.00193285
sir5811	CTACGGCGAGGGAGTCATCAT	TTGATGCCGCTCCCTCAGTAG	1255	911	798	652	483	847	1137	1109	1153	730	671	780	988	660.667	1133	727	-0.580588485119346	0.131515	-0.640120591900921	0.000282585	-0.138032807454262	0.578294	-0.197564914235838	0.352758
sir4400	ACGACCATGCTGTTCCAAGCA	ACTGCTGGTACGACAAGGTTC	659	484	452	647	570	591	364	494	397	352	395	463	531.667	602.667	418.333	403.333	0.180838253762956	0.357355	-0.0526803166761774	0.781887	0.579387630253231	0.00734816	0.345869059814097	0.206454
sir10739	AAAGTACTTTCGTGCCGGATT	TGTTTCATGAAAGCACGGCCT	618	488	616	647	504	592	839	910	681	859	1166	1095	574	581	810	1040	0.0174874267288411	0.91255	0.360589715256467	0.115772	-0.839973459623926	0.0107164	-0.496871171096299	0.0422548
sir7547	CCTATCCTATTACATGACCGCCAT	ACGGATAGGATAATGTACTGGCGG	669	451	425	640	470	443	613	595	565	472	454	490	515	517.667	591	472	0.0074509915955642	0.979787	-0.324371270815691	0.00240979	0.133236564304304	0.505676	-0.198585698106952	0.388456
sir13728	AAATTGTGTCTATGGCCGCGAAGA	TTTTTAACACAGATACCGGCGCTT	926	808	1307	632	246	572	759	588	934	573	762	517	1013.67	483.333	760.333	617.333	-1.0684929161285	0.0511065	-0.300582348051901	0.314329	-0.35303119835794	0.395685	0.41487936971866	0.233535
sir11897	AGGCACCCGCCAAGCGCAGTCAAC	ACTCCGTGGGCGGTTCGCGTCAGT	764	808	968	618	368	642	1304	1466	1694	735	1219	933	846.667	542.667	1488	962.333	-0.641727797393281	0.0472139	-0.628765919593206	0.0434854	-0.826470407969735	0.0643378	-0.81350853016966	0.00764031
sir4474	CGTCATAAAGATCTAGCACAAGTT	GCGCAGTATTTCTAGATCGTGTTC	1826	1741	2518	615	241	844	1605	1259	1833	795	837	524	2028.33	566.667	1565.67	718.667	-1.83972251657603	0.00843695	-1.12338241550528	0.0119121	-0.342822431727441	0.492136	0.373517669343303	0.194641
sir11829	GTCTATCCCGGCTACTAGGTCAGC	AGCAGATAGGGCCGATGATCCAGT	809	648	512	615	506	531	586	449	624	434	536	621	656.333	550.667	553	530.333	-0.253249424482109	0.314527	-0.0603800506248155	0.779823	0.0542798510883975	0.764182	0.247149224945691	0.363917
sir11346	CCCTCCGTTCCAAAATAGATG	GAGGGAGGCAAGGTTTTATCT	711	613	713	596	540	567	354	503	429	315	389	363	679	567.667	428.667	355.667	-0.258367545287346	0.0388096	-0.269330466503522	0.204198	0.674518258854118	0.00142959	0.663555337637941	0.00990132
sir3341	CCCGCCAAGCGCAGTCAACACGAT	GTGGGCGGTTCGCGTCAGTTGTGC	845	662	753	595	345	610	1411	1400	1481	985	1339	791	753.333	516.667	1430.67	1038.33	-0.54405455714095	0.0788585	-0.462417912845158	0.073113	-1.00696394774976	0.0456356	-0.925327303453972	0.000320059
sir13627	CTTCTCTCGGCACTGGCTGGAAGG	ATGAAGAGAGCCGTGACCGACCTT	511	431	599	591	305	571	1201	901	1146	962	1254	1140	513.667	489	1082.67	1118.67	-0.0709979908413954	0.824448	0.0471910832546471	0.788286	-1.19387384476643	0.00737153	-1.07568477067039	0.0054669
sir1449	ACCCAAACTGTATATGTCTGAC	TGTGGGTTTGACATATACAGAC	431	468	419	590	338	403	696	666	496	496	639	652	439.333	443.667	619.333	595.667	0.0141602009038402	0.957798	-0.0562108673411625	0.781672	-0.425029063129599	0.168598	-0.495400131374601	0.0481811
sir9431	AGGCTAGGACGCGTGCAACAACGA	TATCCGATCCTGCGCACGTTGTTG	246	836	1171	577	204	362	867	678	1322	549	459	257	751	381	955.667	421.667	-0.97902191002095	0.27273	-1.18040451965885	0.0635539	-0.146311981367194	0.783411	-0.347694591005096	0.569954
sir1260	ACTCTATCAGTCGATCGCCTTGGG	AGTGAGATAGTCAGCTAGCGGAAC	835	701	1017	572	214	508	1234	892	1259	906	1034	709	851	431.333	1128.33	883	-0.980355920414612	0.0428749	-0.353707990092737	0.180664	-1.03361022637711	0.035852	-0.40696229605524	0.137514
sir14331	TCGACTTTTCATACAACAAGC	GGAGCTGAAAAGTATGTTGTT	706	659	620	566	535	599	617	627	478	484	532	563	661.667	566.667	574	526.333	-0.223604261005256	0.0374087	-0.125073971536607	0.421671	0.106523575164827	0.243189	0.205053864633476	0.180664
sir2716	ACCGGATATAGGCTAGGACGCGTG	TTTGGCCTATATCCGATCCTGCGC	731	535	808	557	272	467	1404	927	1467	880	972	848	691.333	432	1266	900	-0.678350175928601	0.0908822	-0.492280498211304	0.103924	-1.05889368905357	0.00703508	-0.872824011336272	0.0382916
sir2587	ATAGAGTGTCATTGAGGCTGCGTT	CATATCTCACAGTAACTCCGACGC	520	520	685	557	271	368	29	32	46	52	30	41	575	398.667	35.6667	41	-0.528378972354789	0.15382	0.201047518938093	0.552407	3.28148716885887	0.0131877	4.01091366015175	0.000616921
sir12359	GTGTGTTGACAGCCTGTTCGCAAT	TGCACACAACTGTCGGACAAGCGT	765	877	1226	555	219	303	890	1117	1416	799	1002	577	956	359	1141	792.667	-1.4130267741577	0.025396	-0.525512577264182	0.149549	-1.14273046520145	0.0525017	-0.255216268307933	0.420099
sir7772	CACGGCTAGGGGACATATGCCCCC	TAGTGCCGATCCCCTGTATACGGG	549	568	714	550	371	587	791	951	798	390	938	664	610.333	502.667	846.667	664	-0.279995362528673	0.272303	-0.350610849591447	0.334429	-0.401581218799417	0.400557	-0.472196705862191	0.0327885
sir4748	CGCTGCATTCGGGACTGTCTTCAC	GAGCGACGTAAGCCCTGACAGAAG	893	745	1115	545	246	561	1744	1741	2195	1123	1433	1207	917.667	450.667	1893.33	1254.33	-1.02590945831338	0.0346916	-0.594007640324163	0.0225427	-1.4767881377857	0.00433731	-1.04488631979648	0.006224
sir12669	TGATGTTGGTATGGATCCAGG	TAACTACAACCATACCTAGGT	1829	1375	1041	535	152	580	998	969	846	349	580	228	1415	422.333	937.667	385.667	-1.74434802929959	0.0201847	-1.28172068820721	0.00820246	0.131027660033319	0.840326	0.593655001125701	0.109924
sir6218	GCAACGATCAGCGCCACTTGGCGC	AGCGTTGCTAGTCGCGGTGAACCG	417	358	425	526	380	319	257	389	333	300	398	429	400	408.333	326.333	375.667	0.0297473433940519	0.904093	0.203106750568526	0.416861	0.120294233717712	0.676393	0.293653640892186	0.167105
sir10724	CCGGCTACTAGGTCAGCGGAGT	AGGGCCGATGATCCAGTCGCCT	532	425	213	523	338	444	437	431	362	393	293	370	390	435	410	352	0.15754127698648	0.698246	-0.220048480868149	0.207781	0.305439972098793	0.248701	-0.0721497857558354	0.846365
sir10369	ATAGCCACACAATTCCGTCTGATT	CTTATCGGTGTGTTAAGGCAGACT	866	664	896	515	249	533	1160	1081	1195	700	710	607	808.667	432.333	1145.33	672.333	-0.903401070868811	0.0325606	-0.768518952525502	0.000549876	-0.637032604361262	0.0695663	-0.502150486017953	0.0137624
sir14584	ACCGATCGTGAAAAGTGACAAACG	ATTGGCTAGCACTTTTCACTGTTT	868	712	1171	513	253	544	1367	907	1183	883	859	555	917	436.667	1152.33	765.667	-1.0703893278914	0.0423376	-0.589769746884475	0.0857151	-0.810184044953111	0.0788061	-0.329564463946188	0.282788
sir10767	CCGGTGTTGCAGCCACGACGGAGA	CGGGCCACAACGTCGGTGCTGCCT	564	490	897	511	245	646	860	800	914	696	846	678	650.333	467.333	858	740	-0.476727428598404	0.347026	-0.213452376983234	0.132562	-0.663073327226845	0.102589	-0.399798275611675	0.183871
sir7644	AGAGCCCGCGTCAGCCTT	CGTCTCGGGCGCAGTCGG	208	577	396	509	608	792	346	582	144	300	608	696	393.667	636.333	357.333	534.667	0.692808138006781	0.146641	0.581369235997148	0.366855	0.251142960949018	0.52429	0.139704058939385	0.836913
sir2012	CCCGGCTGGCCGAACGCGGGC	GTGGGCCGACCGGCTTGCGCC	752	685	771	507	396	540	407	556	485	126	269	253	736	481	482.667	216	-0.613668872286971	0.00737025	-1.15999588419858	0.0129367	1.15500558160657	0.0134774	0.608678569694964	0.00730891
sir13775	AGCGGAGTCACACCCACGAAGT	AGTCGCCTCAGTGTGGGTGCTT	616	464	457	502	439	454	442	429	343	408	328	553	512.333	465	404.667	429.667	-0.139852042974221	0.439842	0.0864838421059688	0.748607	0.114012858354899	0.633355	0.340348743435089	0.149552
sir5902	CGTCATTGATCCGACTACCATCGC	TGGCAGTAACTAGGCTGATGGTAG	701	675	781	496	184	412	1224	1247	1651	942	911	830	719	364	1374	894.333	-0.982053320240602	0.0226876	-0.619497450278735	0.0282211	-1.29687419834067	0.00586037	-0.934318328378802	0.0100038
sir10509	AACAACTGGATGTATTGGAGG	GCTTGTTGACCTACATAACCT	797	678	537	496	363	425	414	467	360	309	311	291	670.667	428	413.667	303.667	-0.647985102683224	0.0452289	-0.445980156328306	0.0251682	0.495122243320252	0.033138	0.69712718967517	0.034078
sir11249	CCGCCAAGCGCAGTCAACACGATG	TGGGCGGTTCGCGTCAGTTGTGCT	669	593	700	495	308	478	1098	849	1043	697	914	691	654	427	996.667	767.333	-0.615054565877592	0.0284052	-0.377257650953237	0.0949264	-0.845617357790584	0.0227902	-0.607820442866229	0.0138954
sir2879	ATATTTCTTGCCGGATTGCCGCT	TTTATAAAGAACGGCCTAACGGC	446	424	678	493	251	432	1070	922	1129	948	1240	1000	516	392	1040.33	1062.67	-0.396517411308046	0.318812	0.0306432720712618	0.84764	-1.43876356915411	0.00439265	-1.0116028857748	0.00677502
sir12348	CGGGACATCAAGTCAGGCAAC	TAGCCCTGTAGTTCAGTCCGT	1270	1059	777	490	360	502	514	542	485	337	300	285	1035.33	450.667	513.667	307.333	-1.19996267810512	0.0175245	-0.741028206085448	0.000795013	0.552256495852847	0.0405424	1.01119096787252	0.0221812
sir7646	GCAGAGCCCGCGTCAGCCTT	CTCGTCTCGGGCGCAGTCGG	846	828	1163	486	346	560	641	1085	952	528	523	474	945.667	464	892.667	508.333	-1.02720693942563	0.0185348	-0.8123467179867	0.0442678	-0.131650031488883	0.533073	0.0832101899500485	0.771716
sir8824	CAAAAACCGGCTATCCGCGCACGT	TCGTTTTTGGCCGATAGGCGCGTG	511	436	679	479	183	429	682	593	932	746	704	574	542	363.667	735.667	674.667	-0.575676155751421	0.200007	-0.124877339585304	0.620707	-0.891558188370703	0.0416081	-0.440759372204586	0.194303
sir5088	CTTGGTCTCGTACTGGGTCGTCGC	GTGAACCAGAGCATGACCCAGCAG	576	423	720	478	257	482	1425	964	1533	985	1354	1113	573	405.667	1307.33	1150.67	-0.498240376764333	0.214378	-0.184157071013194	0.487896	-1.50410329646523	0.00475428	-1.19001999071409	0.0194815
sir2933	ATCCTGCTCTTCCGGGCCGTG	GGTAGGACGAGAAGGCCCGGC	363	342	315	475	341	412	335	355	245	231	345	402	340	409.333	311.667	326	0.267741408511321	0.167076	0.0648681001772346	0.824623	0.328404190417946	0.259289	0.125530882083859	0.481738
sir3599	CGCGGCTACTGATGCATGTGAGTT	CGGCGCCGATGACTACGTACACTC	391	296	337	475	198	466	441	423	461	299	417	379	341.333	379.667	441.667	365	0.153552031708112	0.70705	-0.275061489849388	0.103372	0.0568368772195763	0.887477	-0.371776644337924	0.0275914
sir10482	CAGGGTCACGACAATGATC	CAGTCCCAGTGCTGTTACT	498	424	342	465	607	462	333	738	422	486	383	495	421.333	511.333	497.667	454.667	0.279302019325831	0.242684	-0.130370521110369	0.75385	0.169454838478761	0.3972	-0.240217701957439	0.591042
sir2582	AAGATCTAGATGCCGGAGTGCGCT	CCTTCTAGATCTACGGCCTCACGC	924	708	807	463	219	455	1279	1290	1523	896	1058	683	813	379	1364	879	-1.10105750390394	0.0128901	-0.633908573880769	0.0227004	-1.21366531697231	0.0207151	-0.746516386949145	0.00551225
sir237	AACCGATGACGAACCAAGAAGTGC	TTTTGGCTACTGCTTGGTTCTTCA	698	472	749	461	185	466	1439	805	1412	838	931	675	639.667	370.667	1218.67	814.667	-0.787197923471873	0.0995713	-0.58102178523934	0.140306	-1.13608749709522	0.0204092	-0.92991135886269	0.0608663
sir6424	CATGGCCGTTCGCGTCGAAGGCGC	AGGTACCGGCAAGCGCAGCTTCCG	769	656	1028	458	239	614	1930	2292	2059	1193	1500	1228	817.667	437	2093.67	1307	-0.903879548335848	0.0697217	-0.679772627483551	0.00541177	-1.58055395629483	0.00395671	-1.35644703544254	0.00112388
sir10171	CAAGATACCTGGATCCATACC	TTGTTCTATGGACCTAGGTAT	732	521	384	456	413	471	554	454	433	431	316	427	545.667	446.667	480.333	391.333	-0.288821321129018	0.389627	-0.295637927064695	0.168673	0.190800592235083	0.253285	0.183983986299406	0.577447
sir8121	CGATTCCAAACACTGGCCAACCGT	TGGCTAAGGTTTGTGACCGGTTGG	597	417	734	454	217	380	845	747	979	597	712	581	582.667	350.333	857	630	-0.73394251553842	0.114459	-0.443943375725221	0.0451303	-0.846623565146257	0.0262541	-0.556624425333058	0.073475
sir11201	TCGGCACTGGCTGGAAGGACGATC	AGAGCCGTGACCGACCTTCCTGCT	578	455	260	453	218	285	1263	867	1204	844	969	823	431	318.667	1111.33	878.667	-0.435639751829506	0.387694	-0.338903733978365	0.151552	-1.4632678470273	0.00256568	-1.36653182917616	0.0115892
sir2519	ACCGCACTGTATGGAAAGATCGTG	TGTGGCGTGACATACCTTTCTAGC	521	455	616	447	135	417	1154	850	1324	838	1038	698	530.667	333	1109.33	858	-0.67228375275123	0.14624	-0.37064337992039	0.213725	-1.36545547042828	0.0199625	-1.06381509759744	0.0167448
sir1974	CATGGGTAACTCGGTCTTGCGGAT	GTGTACCCATTGAGCCAGAACGCC	459	385	526	443	187	415	631	429	705	421	428	388	456.667	348.333	588.333	412.333	-0.390672950879644	0.298403	-0.512822683182173	0.102449	-0.243342558008125	0.478727	-0.365492290310654	0.225571
sir8317	CGATAAAATTGGAACGATACAG	AGGCTATTTTAACCTTGCTATG	1333	3769	1420	441	419	994	459	1623	1500	494	1143	568	2174	618	1194	735	-1.81467319712293	0.130525	-0.699986681541078	0.338254	-0.250137411819352	0.695799	0.864549103762504	0.327442
sir14239	CGGTCTTTGCTTGGCTTGACAACG	CTGCCAGAAACGAACCGAACTGTT	831	870	1163	438	116	440	1022	648	1589	589	709	572	954.667	331.333	1086.33	623.333	-1.52671373570197	0.0142705	-0.801391081963565	0.169847	-0.911720513212713	0.065518	-0.186397859474308	0.676354
sir7072	CGTTGGCGTCTTCGGATCTTCCTT	TGGCAACCGCAGAAGCCTAGAAGG	482	462	823	435	133	411	1404	1272	1679	759	1236	909	589	326.333	1451.67	968	-0.851921274947922	0.159116	-0.584631265490476	0.0590932	-1.56866068839206	0.0198855	-1.30137067893461	0.00675965
sir3896	AGCAGAGCCCGCGTCAGCC	GCTCGTCTCGGGCGCAGTC	292	315	417	430	286	543	235	345	252	227	209	259	341.333	419.667	277.333	231.667	0.298062567719017	0.402334	-0.259570550530222	0.286708	0.857193400108147	0.0681786	0.299560281858908	0.28122
sir14162	ATGTCTGAGAGGTAGCCGCCAATG	CGTACAGACTCTCCATCGGCGGTT	588	595	945	429	182	465	261	795	1216	479	688	567	709.333	358.667	757.333	578	-0.983820072944566	0.0764006	-0.389858936282847	0.560566	-0.688425820665211	0.111181	-0.0944646840034925	0.880797
sir11736	CTTGACACGAATGGCTTCACC	AAGAACTGTGCTTACCGAAGT	787	564	551	429	370	458	572	486	393	337	418	292	634	419	483.667	349	-0.597532596440056	0.0564341	-0.470786077135936	0.101204	0.263723207489699	0.195176	0.390469726793819	0.17907
sir11658	CAAAACCGATGACGAACCAAGAAG	CAGTTTTGGCTACTGCTTGGTTCT	610	480	765	424	220	483	1249	692	1460	915	1017	698	618.333	375.667	1133.67	876.667	-0.718931671335945	0.101636	-0.370896206528177	0.357977	-1.22257528400744	0.0152952	-0.874539819199677	0.1017
sir2168	CAACGAGCTAGTCAACTAGAGGCT	TAGTTGCTCGATCAGTTGATCTCC	620	440	524	417	232	454	609	497	619	473	455	531	528	367.667	575	486.333	-0.522139544488227	0.136181	-0.241616478635003	0.12213	-0.403547092326508	0.17653	-0.123024026473284	0.510045
sir7693	ATACAACAGTAAGACTAAAGCCGC	AGTATGTTGTCATTCTGATTTCGG	379	355	414	415	314	287	384	310	395	329	298	309	382.667	338.667	363	312	-0.176222239903522	0.359564	-0.218423519133502	0.144688	0.118319967188762	0.541443	0.076118687958781	0.568757
sir6268	CGGATCTTCCTTGGCAGTGGGCGG	AAGCCTAGAAGGAACCGTCACCCG	441	409	474	406	115	323	1187	711	1120	712	954	688	441.333	281.333	1006	784.667	-0.649588218100033	0.145106	-0.358478485488239	0.265945	-1.47979941633126	0.0142556	-1.18868968371947	0.0196739
sir7283	CTCAAAGTACTTTCGTGCCGG	GAGAGTTTCATGAAAGCACGG	232	206	237	404	359	342	331	325	280	343	443	398	225	368.333	312	394.667	0.711086962340601	0.00234292	0.339088646045546	0.0669058	-0.099622711350156	0.485757	-0.471621027645211	0.00972298
sir7379	ACGAAAAATTGTGTCTATGGCCGC	CTTGCTTTTTAACACAGATACCGG	908	712	1255	403	172	508	1083	967	1486	744	967	637	958.333	361	1178.67	782.667	-1.40852871311077	0.0332016	-0.59068586628138	0.0988835	-1.11639916550173	0.0385758	-0.298556318672332	0.37997
sir12264	GGCTTAGCCAATGGCACG	GGCCGAATCGGTTACCGT	99	155	195	398	554	681	352	814	53	79	61	72	149.667	544.333	406.333	70.6667	1.86273744082055	0.0102952	-2.52356195605701	0.204107	2.9453886209985	0.00446143	-1.44091077587907	0.314053
sir7628	CTGAATTTTGTGTAGCCGAGCCAT	TCGACTTAAAACACATCGGCTCGG	376	354	598	397	257	395	505	510	823	391	524	488	442.667	349.667	612.667	467.667	-0.340240468769657	0.362971	-0.389621757669135	0.266659	-0.419500331042632	0.12531	-0.46888161994211	0.263852
sir10314	CCGCGGCTACTGATGCATGTGAGT	CCGGCGCCGATGACTACGTACACT	479	388	481	397	243	452	484	475	639	340	513	442	449.333	364	532.667	431.667	-0.303847640262006	0.287804	-0.30331531035406	0.239616	-0.245979241654064	0.446361	-0.245446911746118	0.246465
sir7639	GGCCACGTTGCGGAAAGAGCCGC	GGCCGGTGCAACGCCTTTCTCGG	625	518	829	393	193	454	1523	1722	1668	972	1220	964	657.333	346.667	1637.67	1052	-0.923076023349457	0.0615319	-0.63850703373756	0.00470931	-1.601513676985	0.00360635	-1.31694468737311	0.000842016
sir7031	CGCGCCGGCGGCGATCCAAAGCCT	AAGCGCGGCCGCCGCTAGGTTTCG	697	534	721	393	246	464	688	787	628	312	421	364	650.667	367.667	701	365.667	-0.823520261971504	0.0313069	-0.938885324328586	0.00391953	0.00786926518818959	0.979023	-0.107495797168893	0.538046
sir8958	CACTTGGCACAAAGCCCACAA	GGGTGAACCGTGTTTCGGGTG	741	492	473	392	268	480	434	555	295	153	245	240	568.667	380	428	212.667	-0.581583822266186	0.149708	-1.00901687335743	0.0561656	0.837405495287235	0.0706175	0.409972444195987	0.286379
sir12666	ACCTCAAGTACCTGATCCACC	GTTGGAGTTCATGGACTAGGT	634	469	493	392	294	396	444	322	415	348	226	354	532	360.667	393.667	309.333	-0.56076015239553	0.0491311	-0.347812254269585	0.204026	0.221503788699243	0.390839	0.434451686825188	0.0940703
sir5234	CCAACTACGGCGAGGGAGTCAT	GTGGTTGATGCCGCTCCCTCAG	454	364	263	391	266	353	517	466	411	448	342	408	360.333	336.667	464.667	399.333	-0.098011230095493	0.739619	-0.218602653079637	0.207495	-0.246272615149628	0.263465	-0.366864038133773	0.173522
sir13031	AACCCTTGCACTCTGTAGACCACT	CGTTGGGAACGTGAGACATCTGGT	583	405	589	389	191	372	1151	869	963	672	891	669	525.667	317.333	994.333	744	-0.728149181482567	0.0759231	-0.418426950506025	0.0867345	-1.22930354852124	0.011721	-0.919581317544702	0.0102582
sir12926	TCCGCGCACTTCTTAGCCCAGT	TTAGGCGCGTGAAGAATCGGGT	457	319	263	388	249	355	402	387	379	312	288	352	346.333	330.667	389.333	317.333	-0.0667836285173365	0.836801	-0.295006795572074	0.0222027	0.0593785470789318	0.78587	-0.168844619975805	0.499902
sir423	ACTGGCTCCGGATAATGTTCCTGT	CGTGACCGAGGCCTATTACAAGGA	612	599	961	384	209	398	1298	1243	1462	876	1136	769	724	330.333	1334.33	927	-1.13206714061787	0.04178	-0.525477871040852	0.0328944	-1.4886467821602	0.00876535	-0.882057512583177	0.0108101
sir10757	CTTAGATTTGTCTAGATACGGATG	CAGAATCTAAACAGATCTATGCCT	597	529	520	383	221	371	380	385	441	322	312	265	548.667	325	402	299.667	-0.755490211784653	0.0176974	-0.423836886385638	0.0176512	0.117081103122526	0.668999	0.448734428521541	0.00929703
sir6194	ATCCGATCTCTTGCTTTTGGCGT	GTTAGGCTAGAGAACGAAAACCG	550	425	403	383	235	371	595	555	565	352	430	445	459.333	329.667	571.667	409	-0.478533461945181	0.120655	-0.48307332739727	0.0064791	-0.311092822903794	0.226293	-0.315632688355883	0.0765259
sir3611	CGACACGTGGCGAATGGCTGAGAG	GCGCTGTGCACCGCTTACCGACTC	602	485	515	381	343	366	525	300	550	451	403	395	534	363.333	458.333	416.333	-0.555546012744422	0.00973681	-0.138658141691427	0.633067	-0.196445341943669	0.0624934	0.220442529109326	0.433006
sir772	AAGTACTTTCGTGCCGGATTA	GTTTCATGAAAGCACGGCCTA	266	229	212	379	406	264	261	304	227	529	455	577	235.667	349.667	264	520.333	0.569232557767869	0.0697783	0.978898201898299	0.00361458	-0.573455859400641	0.0384533	-0.163790215270211	0.359434
sir2656	AACACGAAGAGGACTAAAGGCGTC	GATTGTGCTTCTCCTGATTTCCGC	572	654	1086	376	367	421	165	312	754	144	486	177	770.667	388	410.333	269	-0.990050339592395	0.0754052	-0.609190183206677	0.533787	0.528450479630504	0.340935	0.909310636016222	0.204918
sir4688	CATCGGTCCGGTGTACGCGTTCTT	ACGTAGCCAGGCCACATGCGCAAG	265	214	358	376	190	300	626	357	553	530	576	483	279	288.667	512	529.667	0.0491394021763813	0.894596	0.0489409086273628	0.844936	-0.875680194621794	0.0161732	-0.875878688170813	0.062059
sir4021	CTCCTGAAGCAGCTGCCAGCC	TAGAGGACTTCGTCGACGGTC	603	445	381	375	266	319	176	172	224	144	176	150	476.333	320	190.667	156.667	-0.573899605487298	0.0992227	-0.28335439021339	0.154212	1.03037364904352	0.00773606	1.32091886431743	0.0137228
sir5696	CAACCGTTGGCGTCTTCGGATCTT	CGGTTGGCAACCGCAGAAGCCTAG	1162	812	1401	374	164	448	2202	1400	2006	889	908	767	1125	328.667	1869.33	854.667	-1.77522795044764	0.0140435	-1.12909008739188	0.0144381	-1.37873671024083	0.00537049	-0.732598847185068	0.0656368
sir11442	ACTGAGACATTAGGAGTAGAGATG	GTTGACTCTGTAATCCTCATCTCT	393	363	243	374	264	317	385	305	362	413	269	420	333	318.333	350.667	367.333	-0.0649839448693073	0.805507	0.066989519278855	0.775608	-0.206551585648047	0.449869	-0.0745781214998841	0.74943
sir9348	ACACGATGTAACCTATGCCAACAT	TGTGTGCTACATTGGATACGGTTG	497	363	339	373	233	296	325	278	347	353	276	308	399.667	300.667	316.667	312.333	-0.410632320158843	0.195005	-0.0198784655591235	0.892893	-0.0549216144038058	0.813214	0.335832240195913	0.19376
sir12883	ATCTAATTGCATCGTCAAGCCAAG	AATAGATTAACGTAGCAGTTCGGT	459	377	414	373	197	377	845	562	783	526	718	557	416.667	315.667	730	600.333	-0.400491764081064	0.189154	-0.28213268858226	0.282425	-0.927361850437891	0.0276024	-0.809002774939086	0.0245224
sir3659	ATGCCGGCTCAGTCTTTCGGAGGT	TATACGGCCGAGTCAGAAAGCCTC	447	346	378	373	299	342	438	255	502	328	338	406	390.333	338	398.333	357.333	-0.207683423497874	0.227241	-0.156705712410338	0.626762	-0.0802472534544319	0.584719	-0.0292695423668958	0.924954
sir1591	AAGGACTGATCATCGTCGGATGTT	CGTTCCTGACTAGTAGCAGCCTAC	957	791	1278	368	180	440	1686	1442	1883	856	996	813	1008.67	329.333	1670.33	888.333	-1.61482904063206	0.0139413	-0.91096300478304	0.00490903	-1.43155258606186	0.00419842	-0.727686550212841	0.025962
sir6443	ACAGGATCCATGGCCGTTCGCGT	CGTGTCCTAGGTACCGGCAAGCG	518	428	600	363	261	389	1258	917	1174	659	954	885	515.333	337.667	1116.33	832.667	-0.609906145123709	0.0482355	-0.422956899098758	0.105078	-1.30213930280682	0.00703818	-1.11519005678187	0.00619765
sir10896	CACCGCAGCTCACGTCGAAGGAGA	ACGTGGCGTCGAGTGCAGCTTCCT	326	262	464	362	222	432	719	685	727	499	748	697	350.667	338.667	710.333	648	-0.0502343025201364	0.895544	-0.132502374176923	0.463751	-0.936127816833615	0.0341603	-1.0183958884904	0.00413302
sir10919	AATACATCCAGTTGTTCGACA	GGTTATGTAGGTCAACAAGCT	491	422	298	361	358	297	144	227	137	175	176	172	403.667	338.667	169.333	174.333	-0.253298462922163	0.34095	0.0419824494747755	0.871173	0.958017550525225	0.00141022	1.25329846292216	0.0209402
sir6765	CAAGTACAAGATCTCGAGCTT	ATGTTCATGTTCTAGAGCTCG	488	426	380	359	332	354	254	269	179	250	152	242	431.333	348.333	234	214.667	-0.308334675024262	0.0623724	-0.124410342189944	0.669037	0.698370348853628	0.0146898	0.882294681687947	0.00922849
sir11909	TCCATCGGGACATCAAGTCAGG	ATAGGTAGCCCTGTAGTTCAGT	436	309	241	358	254	308	250	224	177	163	228	170	328.667	306.667	217	187	-0.0999537854335363	0.750402	-0.214656772556843	0.36924	0.713633090335583	0.0303258	0.598930103212276	0.14116
sir9824	AACGCCAGATAGCCAGGTAGTAGT	TGTTGCGGTCTATCGGTCCATCAT	352	291	488	356	203	321	107	84	86	87	87	92	377	293.333	92.3333	88.6667	-0.362023500465161	0.323584	-0.0584597305479986	0.652302	1.72607727802347	0.0115179	2.02964104794063	0.00833704
sir8682	CGGCATTGCTAGCTTCCAAGACGT	TGGCCGTAACGATCGAAGGTTCTG	279	220	375	356	78	279	884	581	881	758	790	589	291.333	237.667	782	712.333	-0.29373120305671	0.600015	-0.134616105368697	0.587505	-1.58361292621592	0.0102073	-1.42449782852791	0.0112203
sir2668	CAAACACTGGCCAACCGTCGCGAC	AGGTTTGTGACCGGTTGGCAGCGC	622	488	761	354	177	396	734	762	969	511	624	543	623.667	309	821.667	559.333	-1.01316831461525	0.0384043	-0.55484493082545	0.0321729	-0.856101471814293	0.0289656	-0.39777808802449	0.141189
sir3020	CGATGTCCACGTGAAGCAGCCGGC	TGGCTACAGGTGCACTTCGTCGGC	502	395	440	353	288	266	413	296	344	301	277	298	445.667	302.333	351	292	-0.559825009564831	0.0241257	-0.265502661424543	0.165102	0.050171680927349	0.7232	0.344494029067636	0.108649
sir6887	GATCCCCGGACTCCGATCCAGCAT	CGCTAGGGGCCTGAGGCTAGGTCG	535	379	1229	352	164	601	3085	3769	4192	2091	2597	2145	714.333	372.333	3682	2277.67	-0.940002664193233	0.304041	-0.692933000596425	0.0175611	-2.61288994099132	0.000736332	-2.36582027739452	0.00202422
sir13212	AGTTCTTCCAGGCCGAGACAAT	CCTCAAGAAGGTCCGGCTCTGT	600	569	494	352	324	419	606	571	826	441	514	599	554.333	365	667.667	518	-0.602857298798734	0.0109727	-0.366175917404997	0.178898	-0.505055633919174	0.0463186	-0.268374252525438	0.256977
sir5885	AACTTTTAGACTACTGGCCATCAT	CATTGAAAATCTGATGACCGGTAG	395	303	391	350	103	195	566	472	542	407	350	311	363	216	526.667	356	-0.748938235832282	0.132849	-0.565012911376911	0.0126022	-0.720845928802929	0.144258	-0.536920604347559	0.0164882
sir7605	CCCTTAAAGATGACCGTGAGCCTT	ATGGGAATTTCTACTGGCACTCGG	396	361	483	349	135	307	1115	957	1006	602	710	642	413.333	263.667	1026	651.333	-0.648590520801446	0.116145	-0.655562764359825	0.00265478	-1.30468086749559	0.00594399	-1.31165311105397	0.000489607
sir12486	GGCAACCCTAGCTTCAAGAGCAGC	AGCCGTTGGGATCGAAGTTCTCGT	485	376	441	342	93	382	41	23	25	32	92	29	434	272.333	29.6667	51	-0.672321465019952	0.166739	0.781654411726254	0.373113	2.41680442545303	0.0753747	3.87078030219924	0.000230558
sir3525	CGACATACTCCATATAGCCTAGTG	CTGCTGTATGAGGTATATCGGATC	310	251	399	341	80	257	602	497	644	537	503	429	320	226	581	489.667	-0.501749132472175	0.346261	-0.246738173569405	0.166674	-1.11547721741994	0.0339713	-0.860466258517167	0.0130985
sir4408	AGGTTTCAAGTCACCGTCCAAGTA	AATCCAAAGTTCAGTGGCAGGTTC	554	578	850	339	121	335	1004	990	1429	616	724	489	660.667	265	1141	609.667	-1.31793019701477	0.029353	-0.904206217261122	0.0289375	-1.202028309577	0.0253034	-0.78830432982335	0.0496017
sir2876	AAAACTGGTCCAGCGTTGCCGGC	GCTTTTGACCAGGTCGCAACGGC	615	490	742	339	165	402	819	859	948	500	590	502	615.667	302	875.333	530.667	-1.0276009109362	0.0366318	-0.722026580349238	0.00204113	-0.813257380497414	0.0408957	-0.507683049910449	0.0341315
sir9180	GCCGATGTAGCACTGCATGAACAC	TGCGGCTACATCGTGACGTACTTG	394	336	464	338	134	321	747	620	702	550	553	575	398	264.333	689.667	559.333	-0.590410065560827	0.149713	-0.302190929420186	0.0265463	-1.08134994473585	0.0109763	-0.793130808595204	0.00512198
sir6143	CGCTACTTCTGTCAGGCCCTGCGT	AGGCGATGAAGACAGTCCGGGACG	557	510	752	337	92	172	964	289	845	443	438	344	606.333	200.333	699.333	408.333	-1.5977086469403	0.0171535	-0.776232928687335	0.239016	-1.02734485317875	0.0579906	-0.205869134925781	0.695287
sir7947	CATATTATTCACTTGGACCTA	TAGTATAATAAGTGAACCTGG	546	602	430	337	216	349	941	796	586	385	695	596	526	300.667	774.333	558.667	-0.806897866758078	0.0270551	-0.470967005109456	0.192501	-0.893822810443971	0.0626718	-0.557891948795349	0.0965952
sir8557	GGGACCCGCCGTCGCCGACGA	GGCCCTGGGCGGCAGCGGCTG	740	570	733	334	186	359	714	847	1057	175	485	316	681	293	872.667	325.333	-1.21675413358982	0.00743969	-1.42351204438235	0.015102	-0.151017982419482	0.772699	-0.357775893212013	0.168728
sir1860	ACGGCAATCACATCAATGGGG	CTTGCCGTTAGTGTAGTTACC	322	317	336	333	203	255	368	354	230	268	530	345	325	263.667	317.333	381	-0.301724524164181	0.183662	0.263791924906535	0.515085	-0.531075803741686	0.246179	0.0344406453290297	0.870777
sir12301	ATGTATGGTATAGCCCGCGGCATG	AGTACATACCATATCGGGCGCCGT	469	448	688	329	110	304	774	886	1073	480	547	436	535	247.667	911	487.667	-1.11113918147107	0.0497945	-0.90155569038472	0.0103995	-0.977495653599891	0.0347534	-0.767912162513542	0.0317745
sir8046	CTCAAGTACCTGATCCACCTC	TGGAGTTCATGGACTAGGTGG	440	278	227	329	247	277	254	164	275	225	144	185	315	284.333	231	184.667	-0.147768587790145	0.677697	-0.322969376088026	0.324719	0.622659765269102	0.0408449	0.447458976971221	0.312101
sir5005	CCGCTTTTTGTCCGTTTGGGTCGG	CAGGCGAAAAACAGGCAAACCCAG	668	458	359	327	168	338	679	476	675	331	432	313	495	277.667	610	358.667	-0.83407453032258	0.110557	-0.766165570614781	0.0304225	-0.369289677191077	0.288537	-0.301380717483277	0.366711
sir3259	CAAATTTATCAAGCCTACGACGAC	TCGTTTAAATAGTTCGGATGCTGC	346	325	484	326	180	320	275	352	442	293	373	296	385	275.333	356.333	320.667	-0.483679164883975	0.187219	-0.152153053950449	0.551343	-0.219895112350597	0.451609	0.111630998582929	0.700725
sir6407	CTGTCGCGTGGCCATCAGAGGCTG	TCGACAGCGCACCGGTAGTCTCCG	501	417	686	324	179	449	852	949	909	600	780	696	534.667	317.333	903.333	692	-0.752640663146977	0.122711	-0.384486407883353	0.0232887	-1.12477296504994	0.0161811	-0.756618709786314	0.0119348
sir6403	AACGAGCTAGTCAAGTAGAGGCAT	AGTTGCTCGATCAGTTCATCTCCG	424	318	329	324	197	321	349	349	441	359	310	390	357	280.667	379.667	353	-0.34706634168386	0.228193	-0.105065157715776	0.526716	-0.33081045092594	0.205431	-0.0888092669578561	0.644707
sir726	ACCGATCGAGCGTAGCTGTGATGT	GTTGGCTAGCTCGCATCGACACTA	454	407	642	322	128	321	591	515	647	478	568	492	501	257	584.333	512.667	-0.96304224400133	0.0647907	-0.188770492797712	0.20493	-0.996252738046792	0.0220272	-0.221980986843174	0.363549
sir10953	GATGCACCGCAGCTCACGTCGAAG	CACTACGTGGCGTCGAGTGCAGCT	356	309	493	322	151	306	644	645	727	515	589	514	386	259.667	672	539.333	-0.571940019927567	0.178797	-0.317284031069939	0.0231633	-1.05451637436831	0.0095364	-0.79986038551068	0.00974928
sir7389	CGGTTGCACAGGATCCATGGCCGT	AGGCCAACGTGTCCTAGGTACCGG	405	319	481	322	185	401	929	908	983	645	854	777	401.667	302.667	940	758.667	-0.408268943826409	0.276095	-0.309194604979574	0.0492936	-1.32573635501567	0.00653977	-1.22666201616883	0.000486026
sir5277	CCTCCGTCTAGATGTGTAAGTCAT	AGGGAGGCAGATCTACACATTCAG	322	266	222	322	278	287	381	379	454	390	365	454	270	295.667	404.667	403	0.131012196529077	0.466119	-0.00595417700655859	0.965494	-0.44680823494806	0.0224927	-0.583774608483695	0.023986
sir383	ACCGGTGTTTCGCAGGATCGCTAG	AGTGGCCACAAAGCGTCCTAGCGA	279	257	153	322	133	207	563	427	557	394	408	421	229.667	220.667	515.667	407.667	-0.0576727658970736	0.900118	-0.339048792921649	0.0745581	-0.885521281720169	0.0281166	-1.16689730874474	0.00834309
sir12072	CTGGATCCATACCAACATCAAT	TGGACCTAGGTATGGTTGTAGT	745	604	434	319	199	266	446	397	381	230	258	162	594.333	261.333	408	216.667	-1.18538114350979	0.0259331	-0.913091934776835	0.0052062	0.270413936199391	0.376338	0.542703144932343	0.112834
sir194	ACCAACTACGGCGAGGGAGTCA	TGTGGTTGATGCCGCTCCCTCA	506	328	308	319	255	319	454	388	403	394	260	413	380.667	297.667	415	355.667	-0.35483057024162	0.279747	-0.222585566131018	0.318557	-0.256828095703202	0.332551	-0.1245830915926	0.630518
sir11506	TCGTGTCCAAGAGGGCAGAGT	GGAGCACAGGTTCTCCCGTCT	604	303	287	319	307	721	535	501	301	318	418	333	398	449	445.667	356.333	0.173947014197498	0.779994	-0.322737612372862	0.323269	0.333487997741813	0.543017	-0.163196628828548	0.725098
sir7908	GCCATCGCTATCGTCGGTTACCTG	GACGGTAGCGATAGCAGCCAATGG	443	406	594	318	111	293	634	411	698	396	570	383	481	240.667	581	449.667	-0.999000557604027	0.0506533	-0.369682221177418	0.282428	-0.901819606061097	0.0782594	-0.272501269634487	0.391853
sir10439	CCGCCCTGGCTCGGAGATGATA	CCGGCGGGACCGAGCCTCTACT	338	286	159	315	241	208	54	45	43	38	35	18	261	254.667	47.3333	30.3333	-0.035439669255292	0.923385	-0.641952479305986	0.0744501	3.06963418783705	0.00224239	2.46312137778636	0.0159839
sir12476	AACCCACATGATGGATCGAGCAGC	CGTTGGGTGTACTACCTAGCTCGT	336	331	560	314	136	338	925	841	981	697	861	683	409	262.667	915.667	747	-0.638867714206529	0.212696	-0.293714261565463	0.0739934	-1.50787511405402	0.00480537	-1.16272166141295	0.0041113
sir10741	GGTGGAAGATCTAGATGCCGGAGT	AGCCACCTTCTAGATCTACGGCCT	398	310	318	314	120	267	496	593	600	394	362	380	342	233.667	563	378.667	-0.549544381596431	0.170055	-0.572206493296704	0.00610946	-0.696476485494059	0.0703705	-0.719138597194332	0.00723457
sir10723	CGGCTACTAGGTCAGCGGAGT	GGGCCGATGATCCAGTCGCCT	349	221	214	314	221	283	321	339	268	256	281	321	261.333	272.667	309.333	286	0.0612471888265408	0.837215	-0.113147157628026	0.458971	-0.0688768045577968	0.708942	-0.243271151012364	0.380827
sir4843	CATTCACACCTCTAGACTTCAC	TGGTAAGTGTGGAGATCTGAAG	523	399	302	312	152	222	261	192	192	140	120	112	408	228.667	215	124	-0.83532307651984	0.0856165	-0.793996539202585	0.0204704	0.882905955064781	0.0901555	0.924232492382035	0.0468834
sir13758	CAAGCTTCTTGTTTACGAACA	CGGTTCGAAGAACAAATGCTT	513	445	373	309	185	356	171	194	150	83	60	71	443.667	283.333	171.667	71.3333	-0.646975824886828	0.0694157	-1.26696163566943	0.00219435	1.98985204462392	0.0145921	1.36986623384131	0.00302644
sir4285	CCCTGGCTGAATGAAGTAGAAGTT	GTGGGACCGACTTACTTCATCTTC	361	274	423	308	104	292	598	414	604	384	352	347	352.667	234.667	538.667	361	-0.587692293476729	0.207069	-0.577393955143467	0.0487523	-0.62138590897103	0.130337	-0.611087570637769	0.070321
sir3727	CACGCGAGACTTGACGTTCGAGAA	TAGTGCGCTCTGAACTGCAAGCTC	395	311	723	307	187	357	995	708	975	681	757	721	476.333	283.667	892.667	719.667	-0.747774879409854	0.227944	-0.310792717301805	0.142963	-1.34313220633654	0.00137172	-0.906150044228494	0.0559454
sir7161	CGATGGCTCCACGACTAAGTCCTT	ACGCTACCGAGGTGCTGATTCAGG	131	71	123	305	48	563	155	701	206	121	302	125	108.333	305.333	354	182.667	1.49490788018113	0.258945	-0.954535967843627	0.404636	0.741171705136417	0.486531	-1.70827214288834	0.23335
sir7030	CTTCGATGAGAAGCAAAGCCA	ACGAAGCTACTCTTCGTTTCG	713	606	571	305	199	348	649	661	551	245	302	281	630	284	620.333	276	-1.1494608988826	0.00491471	-1.16837538255983	0.00087399	0.0412226627265129	0.873902	0.0223081790492834	0.869303
sir11899	TACCATGCTACAGTGCCAGTCAGT	TTATGGTACGATGTCACGGTCAGT	301	272	510	304	109	258	521	434	650	478	453	372	361	223.667	535	434.333	-0.690648571408144	0.223042	-0.300736213441531	0.226128	-0.957452412367951	0.0346798	-0.567540054401338	0.149712
sir4002	CACCAACACGAACAGCGTCCAGTT	TGGTGGTTGTGCTTGTCGCAGGTC	297	262	398	304	146	225	449	361	522	422	425	431	319	225	444	426	-0.503631422547832	0.19922	-0.0597062461242678	0.719074	-0.920928429008801	0.011696	-0.477003252585237	0.113477
sir2296	ACCTCTCTGGCCTATGTGTTCGCA	TTTGGAGAGACCGGATACACAAGC	257	223	350	304	142	275	438	387	472	359	365	330	276.667	240.333	432.333	351.333	-0.203112076993465	0.593197	-0.299303612614485	0.0397709	-0.547803702396392	0.0952625	-0.643995238017412	0.0263574
sir2717	ACCGAATATAGGCTAGGACGCGTG	TTTGGCTTATATCCGATCCTGCGC	474	415	559	303	141	276	1162	723	1146	644	652	546	482.667	240	1010.33	614	-1.00799279075353	0.0204935	-0.718520790692993	0.055062	-1.35520424976166	0.00350039	-1.06573224970112	0.0243406
sir8410	CACCGAGTGCGGCAATGATGACGT	TTGTGGCTCACGCCGTTACTACTG	633	510	1005	302	117	329	1004	1000	1245	595	714	563	716	249.333	1083	624	-1.52188381809778	0.0458181	-0.795415308746079	0.00787991	-1.32347025969577	0.00980934	-0.597001750344071	0.0962178
sir8251	CTTCGTCTATCCCGGCTACTA	TCGAAGCAGATAGGGCCGATG	428	286	289	302	242	278	397	312	277	330	230	373	334.333	274	328.667	311	-0.287111306930498	0.293884	-0.0797105655261529	0.765568	-0.182738687170076	0.464542	0.024662054234269	0.927924
sir8174	GCTCGGGATCTCAGAAGGGTACGG	CCCGAGCCCTAGAGTCTTCCCATG	433	333	591	301	91	358	1029	715	976	593	629	494	452.333	250	906.667	572	-0.855458220035611	0.141312	-0.664557098638156	0.0334037	-1.1940870521163	0.0237651	-1.00318593071885	0.0207918
sir12058	ATGAGCTGTCGCGTGGCCATCAGA	AGTACTCGACAGCGCACCGGTAGT	412	291	473	300	155	274	707	447	856	570	561	637	392	243	670	589.333	-0.689897340509427	0.0992073	-0.185077226674859	0.544279	-1.27812755506449	0.00239611	-0.773307441229926	0.100969
sir12668	AACAAGATACCTGGATCCATA	CCTTGTTCTATGGACCTAGGT	379	275	248	298	291	238	270	238	212	288	217	305	300.667	275.667	240	270	-0.125240104084106	0.60187	0.169925001442312	0.398137	0.0299654213992877	0.871771	0.325130526925706	0.233929
sir7184	CACTATTAGGATCAACTGCTCCAT	GGGTGATAATCCTAGTTGACGAGG	234	222	225	298	91	258	328	344	400	302	340	312	227	215.667	357.333	318	-0.0738890860195637	0.867015	-0.168243734452261	0.185263	-0.560223554013004	0.187286	-0.654578202445701	0.00415145
sir9528	CATCCGGCTATAGAGATAAAACAA	AAGTAGGCCGATATCTCTATTTTG	464	384	505	296	235	309	603	551	732	493	494	445	451	280	628.667	477.333	-0.687700606310415	0.015475	-0.39729818341084	0.0544481	-0.769570259598134	0.00212576	-0.479167836698559	0.0510818
sir3648	CGTGCACGCATGCTAATGGAGGC	TTGCACGTGCGTACGATTACCTC	441	391	644	295	116	306	248	329	408	163	277	156	492	239	328.333	198.667	-1.04164769735849	0.0627221	-0.724811393881577	0.0990936	0.266660788239743	0.610065	0.583497091716658	0.143455
sir234	AATTGAACGGTTGCCGAAGTCA	CGTTAACTTGCCAACGGCTTCA	595	481	342	295	191	289	244	269	194	157	138	156	472.667	258.333	235.667	150.333	-0.871589317077916	0.0563341	-0.648582781554018	0.0203497	0.781068876906219	0.0344716	1.00407541243012	0.0361532
sir11842	CACCTTTAGGCACTCGTCAGT	CTGTGGAAATCCGTGAGCAGT	606	487	551	293	207	365	292	343	345	131	214	182	548	288.333	326.667	175.667	-0.926438261157596	0.0104794	-0.894978787365356	0.00709992	0.714897170886872	0.0946954	0.746356644679112	0.00454332
sir11599	CCGTTTGACGTGCCGAGGAAGACC	TAGGCAAACTGCACGGCTCCTTCT	371	359	626	292	118	276	1037	637	988	530	681	634	452	228.667	887.333	615	-0.983076696963532	0.0965992	-0.528889754964133	0.111201	-1.42734033477495	0.00560254	-0.973153392775548	0.0467273
sir6878	ACTCTGTAGACCACTGTCCAGCGA	CGTGAGACATCTGGTGACAGGTCG	317	263	427	292	131	256	596	488	668	517	587	522	335.667	226.333	584	542	-0.568580203762053	0.186305	-0.107675517526146	0.501811	-1.2598437778303	0.00419735	-0.798939091594389	0.0251332
sir13939	GCTCTCTGCGTCGCGACCTCAATT	AACGAGAGACGCAGCGCTGGAGTT	614	493	725	290	153	273	749	400	796	297	478	325	610.667	238.667	648.333	366.667	-1.35538801083269	0.00952247	-0.822266631461532	0.108927	-0.619472031147766	0.14521	-0.0863506517766105	0.803567
sir5286	CCTCCGTTCCTAAATATAAGTCTT	AGGGAGGCAAGGATTTATATTCAG	321	301	234	290	174	198	257	277	305	214	178	211	285.333	220.667	279.667	201	-0.370779579593929	0.216153	-0.476512808539739	0.0121404	0.134673214907133	0.624878	0.0289399859613235	0.858278
sir6231	GACATCTGCGGACTATCGTGGCAG	TGCTGTAGACGCCTGATAGCACCG	320	270	83	289	84	169	519	458	532	396	447	313	224.333	180.667	503	385.333	-0.312313653256446	0.664717	-0.384451408026005	0.0599265	-1.09277664114681	0.045151	-1.16491439591637	0.0211336
sir14421	ACTGAAAGCGCATCGCCGGAAATC	GGTGACTTTCGCGTAGCGGCCTTT	377	282	343	286	197	262	345	254	320	309	232	283	334	248.333	306.333	274.667	-0.427570177845685	0.0898633	-0.157420524105816	0.420756	-0.145403911833694	0.492551	0.124745741906174	0.515684
sir2432	AAAGGCTAAGAATATGAAGTCGTT	CGTTTCCGATTCTTATACTTCAGC	172	129	206	283	109	187	297	327	363	348	372	388	169	193	329	369.333	0.191577600985896	0.685253	0.166835891592791	0.145328	-0.936322628059952	0.0269184	-0.961064337453057	0.0054887
sir9166	CGGCCGGACACATGCATTGAACAT	ACGCCGGCCTGTGTACGTAACTTG	482	449	519	282	109	277	610	353	674	381	449	328	483.333	222.667	545.667	386	-1.11813289242824	0.0124476	-0.499419068484917	0.200047	-0.793715245515184	0.070738	-0.175001421571857	0.567406
sir14248	TTAGCTCGTTGTTGGACAAAT	ACAATCGAGCAACAACCTGTT	123	151	85	282	176	127	124	157	126	205	138	182	119.667	195	135.667	175	0.704452780647716	0.203275	0.367288628287238	0.153529	0.156119201917282	0.70843	-0.181044950443196	0.505634
sir11311	ACGCCAGTCTCAGACGAGTAGATG	TCTGCGGTCAGAGTCTGCTCATCT	338	318	459	282	176	323	805	727	926	695	689	728	371.667	260.333	819.333	704	-0.513649256665688	0.14754	-0.218875081014208	0.122968	-1.43521538121647	0.000616638	-1.14044120556499	0.0035373
sir5331	ATGTGGTAACGTGCTCGGTCTCTT	CGTACACCATTGCACGAGCCAGAG	412	344	575	281	102	236	631	366	743	341	255	301	443.667	206.333	580	299	-1.10449925669763	0.0527341	-0.95590741581683	0.0701414	-0.535168575704997	0.192706	-0.386576734824199	0.35716
sir10758	ACACTTATTTTGGGACGGAGG	GCTGTGAATAAAACCCTGCCT	519	459	498	281	195	313	329	452	356	197	269	203	492	263	379	223	-0.903595516046938	0.00435081	-0.765154138250787	0.0236799	0.238019089371998	0.395965	0.376460467168148	0.0519567
sir7653	GATGTCCACGTGAAGCAGCCGG	GGCTACAGGTGCACTTCGTCGG	369	252	254	281	193	253	241	276	209	195	185	243	291.667	242.333	242	207.667	-0.267327652800097	0.349221	-0.220737384971749	0.262662	0.222723200895593	0.333302	0.269313468723941	0.314735
sir7532	ACGCACAAAGCGAGACCGCGCCGC	TCTGCGTGTTTCGCTCTGGCGCGG	359	352	477	279	129	289	490	477	441	348	356	315	396	232.333	469.333	339.667	-0.769304274932343	0.0675205	-0.466493282471483	0.00255221	-0.547923490297391	0.114046	-0.245112497836531	0.164204
sir9282	ATCCGACTACCATCGCGTCAACCA	ACTAGGCTGATGGTAGCGCAGTTG	215	165	230	279	124	236	409	373	421	495	337	397	203.333	213	401	409.667	0.0670066884967456	0.856694	0.0308482731965854	0.866194	-0.943597079425667	0.0393549	-0.979755494725828	0.00125708
sir6262	GACTTCGTGCTACGGGTGGGCCA	CGCTGAAGCACGATGCCCACCCG	313	238	427	278	142	262	1130	990	1049	647	957	745	326	227.333	1056.33	783	-0.520062725928061	0.229932	-0.431980946370037	0.0523817	-1.78420306898802	0.00533189	-1.69612128943	0.000433514
sir12059	ACCTCCTGCTCCTTAGCCATCAGT	CCTGGAGGACGAGGAATCGGTAGT	256	213	243	276	110	237	302	240	360	269	197	229	237.333	207.667	300.667	231.667	-0.192645077942396	0.596854	-0.376114455644511	0.163043	-0.157780814586868	0.681179	-0.341250192288983	0.16135
sir10825	AGATAAGCCGCGTCCGTGAGGAGG	CCTCTATTCGGCGCAGGCACTCCT	554	444	958	274	72	282	1343	845	1212	568	733	441	652	209.333	1133.33	580.667	-1.63906990606061	0.0604748	-0.9647901224262	0.0321143	-1.47190815970724	0.0270548	-0.797628376072831	0.0897123
sir4498	ATTGGCAATCCGTTGATGAAAGAG	GTTAACCGTTAGGCAACTACTTTC	478	415	718	272	119	365	90	590	798	444	955	394	537	252	492.667	597.667	-1.0914983544855	0.0713526	0.278729218722224	0.723124	-1.2459173486473	0.147875	0.124310224560418	0.856223
sir2419	ACAAGTGTTAGACTACGAGTCGGT	GTTGTTCACAATCTGATGCTCAGC	227	247	247	272	88	259	422	433	520	436	422	429	240.333	206.333	458.333	429	-0.220059850026558	0.599226	-0.0954195650786824	0.401167	-1.05600073900644	0.0199967	-0.931360454058562	0.00234402
sir821	ATAAAATTGGAACGATAC	GCTATTTTAACCTTGCTA	511	1218	524	271	180	458	224	639	498	311	552	287	751	303	453.667	383.333	-1.30949511404132	0.144472	-0.243033205672257	0.660117	-0.33928166163763	0.532428	0.727180246731433	0.322086
sir3583	AATATGGTACCGAAAATAGCT	TATTATACCATGGCTTTTATC	680	623	525	271	227	284	567	579	504	362	370	263	609.333	260.667	550	331.667	-1.22502555775072	0.00197396	-0.729697593702167	0.00626864	-0.347527918123659	0.138858	0.147800045924892	0.308427
sir11765	CTGACTTTGGCAACCATTCAAT	CGGACTGAAACCGTTGGTAAGT	549	424	363	268	207	275	438	585	462	328	375	396	445.333	250	495	366.333	-0.832957507090809	0.0293985	-0.434271544738897	0.0609922	-0.551228885565988	0.0169162	-0.152542923214076	0.523882
sir8511	GCTCGATGGAGCCATGAAGGACGC	GGCGAGCTACCTCGGTACTTCCTG	332	253	362	266	96	250	727	656	801	516	525	448	315.667	204	728	496.333	-0.629832772775733	0.151987	-0.552629102337753	0.00873748	-1.28274019588945	0.00792026	-1.20553652545147	0.00147201
sir3511	CATGGTCTTGAGACAGCGCTAGGC	TGGTACCAGAACTCTGTCGCGATC	247	225	324	266	92	223	716	749	663	548	615	457	265.333	193.667	709.333	540	-0.45423026713912	0.300536	-0.393504337729203	0.0315374	-1.47938374436746	0.00759167	-1.41865781495754	0.000342669
sir14338	CAACAACAACAACAACAACAACA	TTGTTGTTGTTGTTGTTGTTGTT	211	263	192	266	128	275	97	26	165	126	184	0	222	223	96	103.333	0.0064840335701987	0.985603	0.106199403831925	0.918753	1.10973799536722	0.17277	1.20945336562895	0.0500401
sir8074	CGCCTAGCTGCGGAACTACACCGC	TGGCGGATCGACGCCTTGATGTGG	338	221	352	265	89	205	313	320	314	230	191	197	303.667	186.333	315.667	206	-0.704602770958861	0.151399	-0.615757587564011	0.00088021	-0.144758555061184	0.729696	-0.0559133716663342	0.787265
sir6441	CCTCTCTGGCCTATGTGTTCGCAT	TTGGAGAGACCGGATACACAAGCG	217	168	318	263	86	190	356	407	489	340	411	360	234.333	179.667	417.333	370.333	-0.38323941632003	0.46486	-0.172375745543526	0.34689	-1.04350163863659	0.0264574	-0.832637967860083	0.0356919
sir12556	CTGGCCATATGTCCAAAAAGCAGC	AAGACCGGTATACAGGTTTTTCGT	753	626	836	262	109	380	1277	1191	1474	607	724	505	738.333	250.333	1314	612	-1.56042188592811	0.00799316	-1.10236171762968	0.00260013	-1.28968124589954	0.0229908	-0.831621077601105	0.0051451
sir2067	ACCGCTATGTATCCGCCTACGGGC	CGTGGCGATACATAGGCGGATGCC	230	231	269	262	87	187	600	491	482	378	455	332	243.333	178.667	524.333	388.333	-0.445663463309607	0.283847	-0.433188715874044	0.0597317	-1.12002504908387	0.0278867	-1.10755030164831	0.00217036
sir682	AGTTGACACCGGCATCTATGC	CATCAACTGTGGCCGTAGATA	522	308	341	261	137	263	492	423	347	282	297	261	390.333	220.333	420.667	280	-0.825018898993523	0.0962632	-0.587250677316427	0.0310958	-0.345739056158431	0.237183	-0.107970834481334	0.719209
sir6258	CGATCGGCCTTGGCTGTTGGGCGT	CCGCTAGCCGGAACCGACAACCCG	359	273	439	261	146	312	660	713	676	446	577	494	357	239.667	683	505.667	-0.574894804310958	0.162416	-0.433698898764213	0.0127683	-1.07715740980774	0.0129136	-0.935961504260991	0.00295051
sir11644	CTGCCCGCCCTCGTGTCCAAGAGG	CTGACGGGCGGGAGCACAGGTTCT	349	186	199	259	118	177	309	216	317	144	245	214	244.667	184.667	280.667	201	-0.405894086794024	0.417199	-0.481662231166311	0.145004	-0.122272025850897	0.763172	-0.198040170223183	0.589921
sir14574	GTGCCGCAAGACTAGACCAAAGT	ACCACGGCGTTCTGATCTGGTTT	394	288	373	258	131	198	152	117	184	115	82	113	351.667	195.667	151	103.333	-0.845810590484495	0.0333023	-0.547242834771998	0.0972387	0.921092287835815	0.0730121	1.21966004354831	0.00601842
sir11535	CTTGAATATACAGCGGGCCAGAGT	GGGAACTTATATGTCGCCCGGTCT	390	313	345	258	149	304	146	109	150	86	117	106	349.333	237	135	103	-0.559717251918035	0.0928237	-0.390315069867613	0.114387	1.20224272171504	0.0459129	1.37164490376546	0.00115812
sir10366	CCAAACTGTATATGTCTGACT	TGGGTTTGACATATACAGACT	224	197	180	258	230	225	256	286	224	277	278	331	200.333	237.667	255.333	295.333	0.246537085732702	0.0853586	0.209962306630061	0.188606	-0.31340462211113	0.0487117	-0.349979401213772	0.0668689
sir7944	GGGTGTGACTCCGCTGACCTA	CACCCACACTGAGGCGACTGG	423	323	307	257	186	271	441	311	226	205	398	260	351	238	326	287.667	-0.560509456996617	0.06531	-0.180473905773279	0.674931	-0.273436485149856	0.475553	0.106599066073483	0.74689
sir6816	CTATCCCGGCTACTAGGTCAGCGG	CAGATAGGGCCGATGATCCAGTCG	275	227	209	256	238	236	301	274	204	258	226	279	237	243.333	259.667	254.333	0.0380469041479643	0.774888	-0.0299402712271387	0.878551	-0.0637865930671509	0.545398	-0.131773768442254	0.552285
sir5215	ATCTTTGATTAACGAGCTAGTCAA	GGTAGAAACTAATTGCTCGATCAG	438	403	568	254	211	329	363	403	547	241	353	333	469.667	264.667	437.667	309	-0.827460699166679	0.0281363	-0.502225672267356	0.121608	-0.223430331482573	0.414717	0.10180469541675	0.691995
sir11726	ATGCTCCCCAATGTCTTCACC	ACTACGAGGGGTTACAGAAGT	243	195	206	254	178	199	240	221	170	203	180	210	214.667	210.333	210.333	197.667	-0.0294206831320678	0.879881	-0.0896079004365455	0.607803	0.0896079004365457	0.631127	0.0294206831320678	0.87305
sir13072	AGCCTAAAGGAACTAACCATT	GTTCGGATTTCCTTGATTGGT	334	274	223	253	203	250	303	291	268	289	220	260	277	235.333	287.333	256.333	-0.235180293499164	0.310716	-0.164704271127272	0.240063	-0.123315414690646	0.460278	-0.0528393923187535	0.774307
sir12618	ATGTAATAGGTCACCGCGTCCAAG	TATACATTATCCAGTGGCGCAGGT	653	626	766	252	85	255	1174	691	1179	511	557	354	681.667	197.333	1014.67	474	-1.78843176220016	0.00237275	-1.09804689388413	0.0354175	-1.26425238399047	0.0292955	-0.573867515674434	0.117591
sir11685	GAAAGCTTGGCCAGTATTTTCAGT	TGCTTTCGAACCGGTCATAAAAGT	652	546	665	252	90	201	1286	929	1281	565	787	450	621	181	1165.33	600.667	-1.77860357113728	0.00194518	-0.95610617368706	0.0215001	-1.73057490800918	0.0187778	-0.908077510558961	0.0117974
sir8638	ACGTTCAGCCGGCTATAGAGACAA	CTTGCAAGTCGGCCGATATCTCTG	461	347	450	252	167	298	374	293	349	273	227	222	419.333	239	338.667	240.667	-0.811086898177385	0.0269329	-0.492829659884995	0.027591	-0.0100257181852662	0.970007	0.308231520107123	0.137233
sir811	ACATCCATTCTTCACGGCCGATGA	CCTGTAGGTAAGAAGTGCCGGCTA	368	291	318	252	132	231	695	575	745	574	649	550	325.667	205	671.667	591	-0.667772151741783	0.049584	-0.184587302516641	0.240647	-1.52753422067209	0.0012491	-1.04434937144694	0.00331824
sir12602	GCACTCTGTAGACCACTGTCCAGC	AACGTGAGACATCTGGTGACAGGT	329	251	453	251	160	252	791	841	810	642	686	692	344.333	221	814	673.333	-0.639759478752472	0.136155	-0.273707907348246	0.00280405	-1.60727451752657	0.000191726	-1.24122294612234	0.00149262
sir10261	CTCCGCTCCGTACGTGTGTTGAAC	CAGAGGCGAGGCATGCACACAACT	342	239	452	251	164	288	1182	973	1218	896	952	1124	344.333	234.333	1124.33	990.667	-0.555243659792524	0.199491	-0.18259820247953	0.262823	-2.07983752146606	0.000627626	-1.70719206415307	0.00135299
sir5233	CAACTACGGCGAGGGAGTCAT	TGGTTGATGCCGCTCCCTCAG	545	380	354	250	190	183	657	559	473	415	367	409	426.333	207.667	563	397	-1.03771219585764	0.0261736	-0.503995914937272	0.0397791	-0.934869344840112	0.0019115	-0.401153063919749	0.162812
sir7010	CTCCAGCTAAGATGCCAAGCTT	TAGAGGTCGATTCTACGGTTCG	315	244	212	250	214	197	76	66	54	58	43	58	257	220.333	65.3333	53	-0.222080588407343	0.344188	-0.301826888830853	0.202053	2.05562350622334	0.000520425	1.97587720579983	0.00351577
sir11452	ATGCCGGGTTGTGGAGAGACA	CCTACGGCCCAACACCTCTCT	861	615	601	248	153	259	1013	643	723	307	353	257	692.333	220	793	305.667	-1.65396328659883	0.00653036	-1.37536163283008	0.0135901	-0.474455709349239	0.12087	-0.195854055580487	0.513513
sir11065	CTCGAAACGTACGACAGCGCGAAG	CGGAGCTTTGCATGCTGTCGCGCT	344	320	424	246	119	229	501	444	550	427	481	334	362.667	198	498.333	414	-0.873143720449574	0.0314822	-0.267480310864986	0.185034	-1.06413033741972	0.0210267	-0.458466927835128	0.036543
sir6159	CGACTCCGCCAGTGTGTATGCTA	TCGCTGAGGCGGTCACACATACG	316	255	372	243	143	304	532	420	648	348	545	413	314.333	230	533.333	435.333	-0.450661409009565	0.218479	-0.292917008228294	0.326386	-0.920486629880899	0.0511922	-0.762742229099629	0.0415532
sir6845	CTTCTTGTTCATTGTCTGCAGCAC	CAGAAGAACAAGTAACAGACGTCG	351	302	181	241	192	213	489	350	416	347	194	316	278	215.333	418.333	285.667	-0.368513218750739	0.298379	-0.550320254725634	0.0975054	-0.407761039418575	0.223018	-0.589568075393471	0.0952982
sir10722	CCGGCTACTATGTCAGCGGAGT	AGGGCCGATGATACAGTCGCCT	242	185	315	241	159	388	189	189	161	193	141	149	247.333	262.667	179.667	161	0.0867764428355731	0.851549	-0.158262083916732	0.373901	0.706172440620603	0.214155	0.461133913868298	0.155804
sir7585	ATCCTTTCGCGACAGAGTAGCCGT	TCTAGGAAAGCGCTGTCTCATCGG	424	361	580	240	70	247	621	537	798	298	601	308	455	185.667	652	402.333	-1.29315171846718	0.0364906	-0.696480694197212	0.117892	-1.11567644341499	0.132649	-0.519005419145019	0.122253
sir9885	AGCCGCCGACGGAGCCACAGTACG	TGTCGGCGGCTGCCTCGGTGTCAT	381	363	564	240	134	310	763	685	947	452	646	544	436	228	798.333	547.333	-0.935294310612185	0.0644237	-0.544571528845738	0.0587432	-1.26338589689191	0.0135983	-0.87266311512546	0.0228496
sir2569	AAGAGGGCAGAGTTTGTGCGGG	GGTTCTCCCGTCTCAAACACGC	258	362	319	240	159	230	383	338	304	260	341	242	313	209.667	341.667	281	-0.578065140774485	0.0590547	-0.282019373450726	0.186393	-0.422472614062793	0.146882	-0.126426846739034	0.491154
sir12521	ACCGATGTCCACGTGAAGCAGC	CCTGGCTACAGGTGCACTTCGT	323	231	149	240	151	181	315	253	268	240	188	220	234.333	190.667	278.667	216	-0.297509542294146	0.48382	-0.367509129196258	0.0596491	-0.179978666106235	0.448927	-0.249978253008347	0.454775
sir12294	AGCTAGGCGGTCTTCCTCGGCACG	CGTCGATCCGCCAGAAGGAGCCGT	443	319	503	239	92	209	793	477	740	365	535	323	421.667	180	670	407.667	-1.22810607253084	0.0263841	-0.716771097538904	0.0888731	-1.17939309147656	0.0446209	-0.668058116484618	0.0903295
sir2389	CCACGTGAAGCAGCCGGCGTCGGC	TAGGTGCACTTCGTCGGCCGCAGC	373	250	345	239	171	284	343	278	227	181	211	218	322.667	231.333	282.667	203.333	-0.480071384696334	0.139618	-0.475255022112951	0.0887286	0.186126420128012	0.465555	0.190942782711395	0.469536
sir12253	GCTGATGATAAGACGGATGGCATT	CTCGACTACTATTCTGCCTACCGT	428	461	527	238	94	254	721	621	848	398	473	332	472	195.333	730	401	-1.27284869566075	0.00916986	-0.864294227312459	0.0130865	-1.03766407275383	0.0343244	-0.629109604405538	0.0229374
sir6045	CATGTTGTCGTCTCCGCCTTGCGT	AAGTACAACAGCAGAGGCGGAACG	239	288	393	238	126	158	653	579	767	358	514	412	306.667	174	666.333	428	-0.817584054374491	0.0780642	-0.638633269622325	0.028747	-1.29852349055242	0.0109126	-1.11957270580025	0.00718256
sir6118	CTCCTTCGTTGCGGCCATCTGCGC	GAGAGGAAGCAACGCCGGTAGACG	268	240	377	238	102	274	728	984	851	478	665	599	295	204.667	854.333	580.667	-0.52743879960018	0.248882	-0.557088854692713	0.040943	-1.50443406322869	0.00769334	-1.53408411832122	0.00275071
sir10331	GAGCGGTAGTACCGACCGGTGAGT	CCCTCGCCATCATGGCTGGCCACT	248	198	357	237	106	240	306	344	332	248	242	320	267.667	194.333	327.333	270	-0.461904104316818	0.318774	-0.277801116542706	0.105037	-0.474426024571491	0.210511	-0.290323036797378	0.283978
sir13828	GTGATTTTCCAACCAGTCAGAAGT	CACACTAAAAGGTTGGTCAGTCTT	287	355	430	236	49	197	644	476	587	238	468	350	357.333	160.667	569	352	-1.15319985422781	0.0490399	-0.692853223669285	0.0585926	-1.13150478312849	0.0939994	-0.671158152569966	0.0302073
sir11284	GTTGACAAATATGACAGTTAGATT	TGCAACTGTTTATACTGTCAATCT	209	252	355	236	102	218	407	485	502	352	409	315	272	185.333	464.667	358.667	-0.553484269247988	0.224188	-0.373552483311799	0.0571241	-0.952521289833117	0.0258326	-0.772589503896928	0.0210881
sir8186	AACGCGGTTGATGTAGTCGTACGT	TGTTGCGCCAACTACATCAGCATG	236	206	270	236	118	190	373	350	399	318	309	315	237.333	181.333	374	314	-0.388270589716058	0.224359	-0.25227371099601	0.014066	-0.792120408362444	0.0182696	-0.656123529642395	0.00420718
sir1610	AACATATTCCGATCGAACGATGCC	GGTTGTATAAGGCTAGCTTGCTAC	162	134	187	236	66	166	352	242	285	321	366	289	161	156	293	325.333	-0.0455146592523686	0.927537	0.151017982419482	0.453967	-1.06037261797948	0.0352813	-0.863839976307631	0.020463
sir9132	CATCTACAGGCCCAACAGTAACAA	CAGTAGATGTCCGGGTTGTCATTG	380	350	408	235	59	191	518	325	659	360	422	262	379.333	161.667	500.667	348	-1.23044390523209	0.0171887	-0.524763100944387	0.228331	-1.10606505949539	0.0573271	-0.40038425520769	0.284408
sir13605	CAAGCGCAGTCAACACGATGAACC	CGGTTCGCGTCAGTTGTGCTACTT	293	253	342	235	160	207	628	520	624	384	486	430	296	200.667	590.667	433.333	-0.560796189590404	0.0477236	-0.446866980639202	0.0268437	-1.11067623115611	0.00317732	-0.996747022204913	0.0025272
sir13078	ACTACGGCGAGTACGGGAACCATG	GATGATGCCGCTCATGCCCTTGGT	242	229	242	235	37	240	451	367	454	370	387	379	237.667	170.667	424	378.667	-0.477758266443888	0.373832	-0.163135835779673	0.192216	-1.14974711950468	0.0361112	-0.835124688840467	0.00295556
sir1093	ACTGGCCTAGGATGACGACAATAA	AGTGACCGGATCCTACTGCTGTTA	170	204	255	235	58	201	240	186	318	209	271	165	209.667	164.667	248	215	-0.348548975294612	0.492175	-0.206003460797415	0.538548	-0.384788118725939	0.464701	-0.242242604228742	0.447736
sir6135	CGGCGTCGTGTGGGCCTGCGG	GTGCCGCAGCACACCCGGACG	275	201	248	235	164	251	254	243	218	130	162	159	241.333	216.667	238.333	150.333	-0.155549979167389	0.512791	-0.664815808410371	0.00396373	0.527312284660436	0.0813121	0.0180464554174536	0.906945
sir12213	CATCCGAGGAGTAGTCCATGCATG	GGGTAGGCTCCTCATCAGGTACGT	233	213	368	234	72	220	491	303	467	284	462	314	271.333	175.333	420.333	353.333	-0.629965994973945	0.24829	-0.250504010877658	0.453225	-1.01092956015826	0.0780873	-0.631467576061973	0.123445
sir2263	ATGAGGTCTATGATCGACAAGGAG	GGTACTCCAGATACTAGCTGTTCC	208	228	339	234	104	231	522	551	484	370	455	422	258.333	189.667	519	415.667	-0.445767657855018	0.310055	-0.320307479249367	0.0303084	-1.13196090752309	0.010275	-1.00650072891744	0.00446072
sir7967	CCAGGATTGAGGAGCGCGACCTC	TTGGTCCTAACTCCTCGCGCTGG	319	304	211	233	109	175	580	563	596	391	451	369	278	172.333	579.667	403.667	-0.689883103129729	0.0984049	-0.522059067612258	0.00259024	-1.22796267937939	0.00596419	-1.06013864386192	0.0010067
sir12849	CTCCTTGCAGGCCTAGCCAAT	GTGAGGAACGTCCGGATCGGT	299	366	335	233	201	218	116	250	285	47	43	125	333.333	217.333	217	71.6667	-0.61705613043101	0.00566491	-1.59832088357618	0.0663784	1.60053530464162	0.00671236	0.619270551496451	0.101982
sir13178	TACATCCAGTTGTTCGACAAT	TTATGTAGGTCAACAAGCTGT	457	448	330	232	189	220	209	350	232	178	238	177	411.667	213.667	263.667	197.667	-0.946114779853299	0.00989498	-0.415645589926788	0.24199	0.112292252072737	0.539756	0.642761441999248	0.0687244
sir10893	CTCTCGGCACTGGCTGGAAGGACG	AAGAGAGCCGTGACCGACCTTCCT	349	241	290	231	118	205	738	591	772	521	626	628	293.333	184.667	700.333	591.667	-0.667617547475471	0.0787029	-0.243257137393639	0.17414	-1.67986114323022	0.00116132	-1.25550073314839	0.00308254
sir5239	GACACTTTGCTGGATCGGAGTCCG	AGCTGTGAAACGACCTAGCCTCAG	419	347	903	230	122	425	2045	2709	2746	1393	1981	1343	556.333	259	2500	1572.33	-1.10299745095489	0.203489	-0.669020994741009	0.0388399	-2.60188309712189	0.00417025	-2.16790664090801	0.00247938
sir2722	AACGCTGGCCAGGCGTGTAGCGCC	CGTTGCGACCGGTCCGCACATCGC	331	275	354	229	172	255	191	281	215	130	138	153	320	218.667	229	140.333	-0.549338590990435	0.0404693	-0.706489865751704	0.0330115	0.639875581551688	0.0368794	0.482724306790418	0.0633607
sir11827	CTATCCCGGCTACTAGGTCAGC	CAGATAGGGCCGATGATCCAGT	220	185	194	228	212	210	243	185	186	220	281	225	199.667	216.667	204.667	242	0.117883715127031	0.227598	0.241730892625571	0.244444	-0.159529830079934	0.281454	-0.0356826525813937	0.830245
sir3877	CCACAGTACGGCACCGCTTCAGAA	TCGGTGTCATGCCGTGGCGAAGTC	356	305	518	227	84	194	691	622	675	333	426	340	393	168.333	662.667	366.333	-1.22320842534061	0.0440109	-0.855126370613055	0.0012457	-1.12183609331007	0.0196572	-0.753754038582523	0.0162055
sir6319	ACGGACCATGAGGACGTGCGGCGG	GTTGCCTGGTACTCCTGCACGCCG	255	234	346	227	48	193	454	383	517	265	293	242	278.333	156	451.333	266.667	-0.83526766777801	0.131896	-0.759155833800272	0.0111734	-0.77349147019132	0.12334	-0.697379636213582	0.0287804
sir3208	CAGCCTAGACGTGCACTTGACGCT	TCGTCGGATCTGCACGTGAACTGC	313	280	319	226	87	172	321	242	291	218	168	191	304	161.667	284.667	192.333	-0.911049077090252	0.0280424	-0.565664750975008	0.0273581	-0.250586571570993	0.514765	0.0947977545442511	0.49876
sir3799	AACGTTCAGCCGGCTATAGAGAC	ACTTGCAAGTCGGCCGATATCTC	375	261	275	226	137	274	363	260	371	239	271	227	303.667	212.333	331.333	245.667	-0.51615768154575	0.16508	-0.431581232467217	0.0876643	-0.210371246838769	0.474058	-0.125794797760235	0.613975
sir165	ACCTCCGAGTTCTAGCACACGTTC	CGTGGAGGCTCAAGATCGTGTGCA	193	166	371	226	118	286	1009	1174	1394	1000	1169	804	243.333	210	1192.33	991	-0.212544635380101	0.701581	-0.266830655087581	0.259833	-2.23849572952037	0.00256448	-2.29278174922785	0.00180439
sir7656	CACCCGCGTCCGGCCAGCCGG	GGGTGGGCGCAGGCCGGTCGG	253	237	252	226	176	276	116	127	81	46	73	54	247.333	226	108	57.6667	-0.13013391348446	0.507264	-0.9052217752479	0.0347437	1.97051323549962	0.00493097	1.19542537373618	0.000710018
sir12212	ATGGTATAGCCCGCGGCATGCAAT	CATACCATATCGGGCGCCGTACGT	379	413	689	225	69	281	576	704	790	351	408	350	493.667	191.667	690	369.667	-1.36493777945711	0.0610624	-0.900371402224978	0.00790855	-0.947625504329973	0.0548663	-0.48305912709784	0.166344
sir9677	CGAGCGACTCCGCCAGTGTGTATG	CGGCTCGCTGAGGCGGTCACACAT	319	325	483	225	116	287	650	645	759	368	491	304	375.667	209.333	684.667	387.667	-0.843651051280594	0.0859689	-0.820585084844977	0.0109866	-0.889014632581592	0.0741385	-0.865948666145974	0.0090998
sir2158	ACGTTGGCCACTGCAGTCGAGGAG	TCTGCAACCGGTGACGTCAGCTCC	248	200	346	225	79	219	454	400	547	442	450	318	264.667	174.333	467	403.333	-0.602328060896017	0.232119	-0.211449908268861	0.352512	-1.21012419591502	0.0232508	-0.81924604328786	0.0290678
sir4735	ATCCTCTACCTTGGCCAAGTTCCG	AATAGGAGATGGAACCGGTTCAAG	178	104	135	225	132	160	314	220	307	145	274	248	139	172.333	280.333	222.333	0.310116896870271	0.393802	-0.334419039070559	0.307649	-0.36752248086965	0.356961	-1.01205841681048	0.0189036
sir2662	ATGATGATCATGAGCTGTCGCGTG	CATACTACTAGTACTCGACAGCGC	289	235	329	224	103	200	439	350	499	354	358	266	284.333	175.667	429.333	326	-0.694742779681076	0.0771786	-0.397226223162383	0.121322	-0.892031503315019	0.0343255	-0.594514946796327	0.0470867
sir10102	AAACTCAGCGTACCATATACT	TCTTTGAGTCGCATGGTATAT	284	203	202	224	190	207	241	275	182	252	174	202	229.667	207	232.667	209.333	-0.14991071448381	0.476511	-0.152462477318025	0.546644	-0.0161712906711457	0.929664	-0.0187230535053609	0.941514
sir9402	CGACGGCTCCACAGACGACAACTT	CTGCTGCCGAGGTGTCTGCTGTTG	250	196	326	223	75	170	622	357	552	368	501	343	257.333	156	510.333	404	-0.722092317684676	0.152321	-0.337084584026837	0.317676	-1.37280926388955	0.019246	-0.987801530231708	0.044935
sir14440	ACGTACCCTCGTAGACCGAAAGC	GGTGCATGGGAGCATCTGGCTTT	270	187	274	223	100	175	511	397	503	439	439	461	243.667	166	470.333	446.333	-0.553725663884356	0.164188	-0.0755620272729536	0.556631	-1.42693831325623	0.00155106	-0.948774676644827	0.0081371
sir13559	ATGCTAGCCCGGAAGTGTTGAAGT	CATACGATCGGGCCTTCACAACTT	306	200	289	223	178	251	373	272	399	327	314	265	265	217.333	348	302	-0.28608289594064	0.290274	-0.204538756523649	0.345868	-0.474639085815158	0.0408299	-0.393094946398167	0.177629
sir10673	ACGCTCCCTGGCCTCCGTCGGAGT	TTTGCGAGGGACCGGAGGCAGCCT	183	182	265	223	159	211	189	270	188	154	193	192	210	197.667	215.667	179.667	-0.0873197238412752	0.73363	-0.263480439240002	0.29702	0.137746831793498	0.485776	-0.0384138836052287	0.890551
sir1964	CATACTCACATGGGTAACTCGGTG	TCGTATGAGTGTACCCATTGAGCC	863	745	1212	222	130	362	1103	1008	1338	459	597	473	940	238	1149.67	509.667	-1.98169918325706	0.0107228	-1.17358972210005	0.00398614	-1.09859242733171	0.0278684	-0.290482966174698	0.287645
sir13372	GATCGATACGAGTAGCCAACAGC	ACCTAGCTATGCTCATCGGTTGT	294	251	324	220	59	187	498	482	688	419	401	317	289.667	155.333	556	379	-0.89902622216012	0.0659105	-0.552887034552416	0.0730443	-1.28683039423797	0.0185142	-0.940691206630264	0.018558
sir8512	CTCGGCACTGGCTGGAAGGACGC	GAGAGCCGTGACCGACCTTCCTG	266	201	395	220	165	212	516	541	678	450	527	381	287.333	199	578.333	452.667	-0.529956937824293	0.212041	-0.353452183220892	0.128245	-1.18568064297993	0.00508308	-1.00917588837653	0.0186854
sir2832	CACTTTGCTGGATCGGAGTCCGGG	TTGTGAAACGACCTAGCCTCAGGC	256	176	572	217	96	343	1727	1864	2181	1319	1478	1346	334.667	218.667	1924	1381	-0.613991549332688	0.454986	-0.478395479511991	0.0192115	-2.65890810036112	0.000178153	-2.52331203054043	0.00092382
sir3699	CAAATATTTAGGAACGGAGAG	TTGTTTATAAATCCTTGCCTC	569	504	469	216	124	122	116	105	141	70	118	81	514	154	120.667	89.6667	-1.73883800849898	0.00107976	-0.428383524526581	0.160244	0.780286678859433	0.133419	2.09074116283183	0.000227128
sir6297	CAGTAAACTTACTGACTTCGGCCT	GTGTCATTTGAATGACTGAAGCCG	525	438	626	216	93	204	904	626	833	445	575	353	529.667	171	787.667	457.667	-1.63108839374147	0.00586063	-0.783288003826746	0.0351158	-1.42030089454005	0.019044	-0.572500504625328	0.0605333
sir3961	CAGGGACGACTGCTCGCAGGA	GAGTCCCTGCTGACGAGCGTC	561	374	451	216	173	267	468	416	405	270	446	232	462	218.667	429.667	316	-1.07915953751913	0.0159979	-0.443293299463392	0.173471	-0.531191244280176	0.243943	0.104674993775563	0.604734
sir8061	CCAGCTTTGGCGCCCCACCAC	TTGGTCGAAACCGCGGGGTGG	516	434	375	216	177	237	527	575	437	261	299	311	441.667	210	513	290.333	-1.07256862595065	0.00649056	-0.821248607729346	0.00670428	-0.467320890211586	0.025595	-0.216000871990286	0.282629
sir8887	CCGCGACTAAAGGCCCGTCCACGT	TTGGCGCTGATTTCCGGGCAGGTG	240	198	231	216	156	188	173	196	239	205	170	181	223	186.667	202.667	185.333	-0.256579383696494	0.166734	-0.128986440720078	0.473504	0.010341944221459	0.95049	0.137934887197875	0.429829
sir7525	CCGCGAGGGCTTGGGCGCCAC	AGGGCGCTCCCGAACCCGCGG	281	214	314	216	222	260	154	179	140	70	177	149	269.667	232.667	157.667	132	-0.212912666220326	0.318279	-0.256339753259786	0.492397	0.817726606130043	0.0447117	0.774299519090583	0.0238061
sir14259	CATGATCACAAGCCCTCGACAAGC	AGGTACTAGTGTTCGGGAGCTGTT	509	363	265	214	181	219	298	244	267	169	161	148	379	204.667	269.667	159.333	-0.888921693522069	0.0723574	-0.759129084449229	0.00278097	0.361228037389431	0.0277053	0.49102064646227	0.206516
sir8636	ATGTTCAGCCGGCTATAGAGACAA	CTTACAAGTCGGCCGATATCTCTG	354	287	374	214	169	253	744	644	674	447	534	445	338.333	212	687.333	475.333	-0.674381056788183	0.0242395	-0.532070350924221	0.00705889	-1.16487531115953	0.00229351	-1.02256460529557	0.000916562
sir6559	CGAGCGAGAACTCAGCCAGCGCTG	CGGCTCGCTCTTGAGTCGGTCGCG	337	261	528	213	82	252	860	933	980	528	703	510	375.333	182.333	924.333	580.333	-1.04159408928767	0.110957	-0.671531413388378	0.00827197	-1.67030346485854	0.00769228	-1.30024078895925	0.00319182
sir5770	ACTTCTTACTATGCAACAGATCAT	GGTGAAGAATGATACGTTGTCTAG	272	276	312	213	101	157	588	378	479	334	429	337	286.667	157	481.667	366.667	-0.868609599976677	0.0202596	-0.393565968976019	0.166949	-1.22370455879924	0.00953269	-0.748660927798581	0.0346007
sir4788	ACACCACTGTACGACTGGCTTCCC	CTTGTGGTGACATGCTGACCGAAG	267	186	336	212	76	170	500	353	421	384	553	311	263	152.667	424.667	416	-0.784677701916515	0.135427	-0.0297473433940521	0.922153	-1.4461984307653	0.032759	-0.691268072242842	0.0561634
sir7621	CGGCACAGCCGCCGACGGAGCCAC	CGGCCGTGTCGGCGGCTGCCTCGG	371	307	514	210	103	244	764	903	877	404	552	572	397.333	185.667	848	509.333	-1.09763500312213	0.0467959	-0.735454127248607	0.00760523	-1.45589531069572	0.00886573	-1.09371443482219	0.00378563
sir8711	GACGAGGCCGGAAGTTATTCACAT	GGCTGCTCCGGCCTTCAATAAGTG	376	265	360	210	115	176	837	475	828	513	493	454	333.667	167	713.333	486.667	-0.998559465640786	0.0199	-0.55164242752113	0.132993	-1.54308586057217	0.00061705	-1.09616882245252	0.0377067
sir11579	TCCGTAAACTAATATAAGAGT	GGAGGCATTTGATTATATTCT	342	340	339	210	196	179	181	224	244	145	202	173	340.333	195	216.333	173.333	-0.803474336407035	8.62608e-05	-0.319706854970684	0.158274	0.169925001442312	0.311917	0.653692482878663	0.00263414
sir10628	GGGTGGTTCAAGGTCGGCGGGATA	CGCCCACCAAGTTCCAGCCGCCCT	268	204	298	210	116	130	570	345	583	350	566	421	256.667	152	499.333	445.667	-0.755824621417522	0.0603117	-0.164038158365398	0.620106	-1.55189373592861	0.0137363	-0.960107272876487	0.0417014
sir14573	GCTGGGATACGGTAGGACCAAACA	CACGACCCTATGCCATCCTGGTTT	221	290	392	209	44	165	579	580	572	357	447	293	301	139.333	577	365.667	-1.11122304539998	0.0820847	-0.658042198963446	0.00914552	-1.39198867832231	0.0272501	-0.93880783188578	0.00515787
sir2550	CACTTGACCTCAGCAACAATCGTA	TAGTGAACTGGAGTCGTTGTTAGC	426	320	347	209	125	245	401	461	478	347	236	296	364.333	193	446.667	293	-0.916658147682668	0.0229256	-0.608297930201731	0.0179519	-0.602299817154167	0.105029	-0.29393959967323	0.10523
sir5321	CTTCTGATCTACAATGTGTCTCGA	GTGAAGACTAGATGTTACACAGAG	239	208	275	209	101	195	484	483	591	451	495	455	240.667	168.333	519.333	467	-0.515715449248014	0.137584	-0.153238277630851	0.245528	-1.47210166279166	0.00124081	-1.1096244911745	0.00238778
sir4996	AGAGCTGACAGGCGAGCTGGTCGG	CCTCTCGACTGTCCGCTCGACCAG	194	170	341	209	113	244	483	499	500	307	345	407	235	188.667	494	353	-0.316821204454274	0.522915	-0.484842858313497	0.00894449	-0.903828631160454	0.0281337	-1.07185028501968	0.00852273
sir12228	GTAAACAAGCAGCTTGGCATC	AGCATTTGTTCGTCGAACCGT	410	372	344	208	127	124	516	735	550	254	414	288	375.333	153	600.333	318.667	-1.29464076866642	0.00267708	-0.913715657925528	0.0281242	-1.05851646456694	0.0414175	-0.677591353826047	0.0334299
sir12489	CGCTCCTTGGATACAGTCAGCAGG	CAGCGAGGAACCTATGTCAGTCGT	244	241	384	208	93	189	345	333	475	309	454	332	289.667	163.333	384.333	365	-0.82657442781183	0.0993331	-0.0744616431632361	0.777525	-1.16007721548597	0.0245539	-0.407964430837371	0.221996
sir13087	CCGGAGCTATCAACCACT	CTGGCCTCGATAGTTGGT	906	780	1274	207	300	529	1505	1596	1334	414	365	548	986.667	345.333	1478.33	442.333	-1.51457317282976	0.0220491	-1.74076573381823	0.000389821	-0.357144367683639	0.428475	-0.583336928672114	0.0421543
sir13893	CATATGGGCCTCAATTTGTCAATA	TCGTATACCCGGAGTTAAACAGTT	187	177	235	207	99	170	393	515	533	403	422	402	199.667	158.667	480.333	409	-0.331594429480842	0.322944	-0.231935086511842	0.183834	-1.36610177035496	0.00150191	-1.26644242738596	0.00409976
sir1784	ATCGGTCTTTTGGTTGCATTGGCT	TCTAGCCAGAAAACCAACGTAACC	211	204	193	207	157	134	193	96	226	208	137	198	202.667	166	171.667	181	-0.287925581375505	0.173586	0.0763797657337809	0.845427	-0.124806455736281	0.653063	0.239498891373005	0.475024
sir3907	AGCGGCACTATCACTCTATCAGTC	TATCGCCGTGATAGTGAGATAGTC	338	322	521	206	66	171	629	166	643	300	422	268	393.667	147.667	479.333	330	-1.41463036084214	0.0323452	-0.538563245472326	0.412967	-1.16012182641195	0.0444052	-0.284054711042141	0.639314
sir10645	CTTACACACCTAGACGGAGGGAGT	CTGAATGTGTGGATCTGCCTCCCT	206	188	251	206	141	143	351	199	250	143	235	282	215	163.333	266.667	220	-0.396517411308046	0.14298	-0.277533975528909	0.483585	-0.429684275243245	0.286022	-0.310700839464108	0.346187
sir178	ACGACCAACGGGTAAGAGTAGTGG	TCTGCTGGTTGCCCATTCTCATCA	187	158	148	205	48	124	354	257	421	230	234	233	164.333	125.667	344	232.333	-0.387023123109247	0.455242	-0.566212409554831	0.0789546	-0.886594132599759	0.0783179	-1.06578341904534	0.0214844
sir11395	GGTGTTGCAGCCACGACGGAGAAT	GGCCACAACGTCGGTGCTGCCTCT	263	289	440	204	110	288	358	292	435	309	292	282	330.667	200.667	361.667	294.333	-0.720576633627173	0.159852	-0.297209699683376	0.184706	-0.552649950888764	0.14609	-0.129283016944967	0.676226
sir10915	GGCCGGACAGTCATCACAAGGAAC	AGCCGGCCTGTCAGTAGTGTTCCT	299	305	397	203	55	155	483	312	582	292	364	240	333.667	137.667	459	298.667	-1.27722828741655	0.0220478	-0.61995792207736	0.137996	-1.11735695063816	0.0464299	-0.460086585298971	0.214355
sir14327	TCACTTGACCTCAGCAACAATC	TTAGTGAACTGGAGTCGTTGTT	457	343	344	203	120	204	406	330	282	191	292	216	381.333	175.667	339.333	233	-1.11821218514117	0.0118875	-0.542373200700259	0.0872543	-0.407489493738222	0.236403	0.168349490702694	0.46689
sir5547	CAGAAGCCGCCGCGAGTTACTCGC	CGGTCTTCGGCGGCGCTCAATGAG	371	276	401	203	116	201	866	869	930	568	627	489	349.333	173.333	888.333	561.333	-1.011055188509	0.0205212	-0.662243394580142	0.00191891	-1.69530861003794	0.00139754	-1.34649681610909	0.000234349
sir4161	ATGGTCTGTTCTTTAGTTTAAGTA	GGTACCAGACAAGAAATCAAATTC	225	247	197	203	99	141	416	262	282	317	396	234	223	147.667	320	315.667	-0.594699512086443	0.08772	-0.0196699801401334	0.951726	-1.09605772691337	0.0392626	-0.521028194967058	0.126958
sir1092	ATCTCACTTGAACGCCGACAATTA	TGTAGAGTGAACTTGCGGCTGTTA	483	366	604	202	145	297	717	530	815	428	678	471	484.333	214.667	687.333	525.667	-1.17390210951822	0.0299925	-0.386861672577598	0.22837	-1.29205006667589	0.0250227	-0.505009629735267	0.133904
sir13368	TATTCCAAGACGGCGAGCAACATC	TAATAAGGTTCTGCCGCTCGTTGT	296	236	286	202	97	125	609	407	582	346	464	381	272.667	141.333	532.667	397	-0.94803657837855	0.0227305	-0.424093995063863	0.133992	-1.49003724330092	0.00554759	-0.966094659986228	0.0169505
sir8440	CGGCCAATTCGTCTTCGTGGACAA	TAGCCGGTTAAGCAGAAGCACCTG	667	515	815	201	124	328	864	1041	1029	402	546	403	665.667	217.667	978	450.333	-1.61267943589754	0.0130103	-1.11884119634771	0.00209678	-1.04887277777925	0.0380895	-0.555034538229418	0.0395189
sir827	AGTGGCCATTCCTAGAGTAGATAT	GATCACCGGTAAGGATCTCATCTA	530	529	923	201	131	343	612	538	778	336	434	312	660.667	225	642.667	360.667	-1.55399755524829	0.0399549	-0.833404552403146	0.0245067	-0.680741091888622	0.135341	0.0398519109565264	0.909749
sir1249	ATGCAGAACTACGGGCCGCTTGTT	AGTACGTCTTGATGCCCGGCGAAC	451	473	726	201	86	287	143	480	775	93	373	136	550	191.333	466	200.667	-1.52334338245749	0.0274551	-1.21552896861573	0.259816	-0.068712750084014	0.933273	0.239101663757742	0.699943
sir11659	AGCAAGGCACAAGTCTACAAGATT	TCTCGTTCCGTGTTCAGATGTTCT	375	318	410	201	125	201	465	374	514	282	410	244	367.667	175.667	451	312	-1.06555792395417	0.00649264	-0.531581404393133	0.0986569	-0.82870556794619	0.0724437	-0.294729048385154	0.164232
sir126	ACAAATCCAGTGACCATGCGTTG	CCTGTTTAGGTCACTGGTACGCA	352	286	192	201	118	144	717	630	747	538	619	494	276.667	154.333	698	550.333	-0.842099142974051	0.0802247	-0.34292132201755	0.0435818	-1.83425602165302	0.000847931	-1.33507820069652	0.00193085
sir10391	ATGGTACCGAAAATAGCTGACT	TATACCATGGCTTTTATCGACT	342	373	316	201	173	219	372	405	360	298	278	250	343.667	197.667	379	275.333	-0.797940322822105	0.00234093	-0.461018567472803	0.00586629	-0.478109676873442	0.0158378	-0.14118792152414	0.172025
sir3460	ATGGTTCCCGTACTCACCGTAGTA	GGTACCAAGGGCATGAGTGGCATC	225	158	250	201	73	154	82	78	107	69	66	77	211	142.667	89	70.6667	-0.564594703027195	0.214717	-0.332775477124355	0.130247	1.01354653183795	0.127469	1.24536575774079	0.0135016
sir1036	AGGAACTCATGTCTAACGGAATTT	AATCCTTGAGTACAGATTGCCTTA	338	338	466	200	87	179	507	469	479	284	346	251	380.667	155.333	485	293.667	-1.29316079070856	0.0148862	-0.723805228875232	0.00313113	-0.918812064266133	0.0359011	-0.349456502432803	0.0774245
sir2962	ACTAACGTGGTCTGTGTCGCCGTT	CCTGATTGCACCAGACACAGCGGC	265	252	369	199	108	252	393	437	472	303	431	306	295.333	186.333	434	346.667	-0.664458415711828	0.123589	-0.324145920137181	0.14278	-0.895663340185265	0.054536	-0.555350844610617	0.0333111
sir11038	GTAGCAGTTGGTGATGGCGAAG	CGCATCGTCAACCACTACCGCT	219	180	188	199	153	180	152	116	148	112	102	96	195.667	177.333	138.667	103.333	-0.141934257608863	0.36306	-0.424315312866855	0.0454635	0.779158030226952	0.00636608	0.49677697496896	0.0257922
sir6291	GACTATCAGGCTTGTCGAGGGCTT	TTCTGATAGTCCGAACAGCTCCCG	196	215	156	199	167	149	294	171	300	269	219	302	189	171.667	255	263.333	-0.138776302871648	0.487993	0.046392905484451	0.871836	-0.617280220993885	0.0313975	-0.432111012637785	0.220436
sir8297	ACGTTGGCTATGTAGCGTATACAC	CGTGCAACCGATACATCGCATATG	285	289	625	198	106	277	449	680	708	416	589	378	399.667	193.667	612.333	461	-1.0452215900097	0.169368	-0.409550469960855	0.221676	-1.25119108774597	0.030606	-0.615519967697126	0.201785
sir7135	CGAGCCTCTGCTCAGTGCGTCCTT	GGGCTCGGAGACGAGTCACGCAGG	154	166	210	198	59	113	870	475	548	362	1044	323	176.667	123.333	631	576.333	-0.51846708893425	0.291148	-0.130736542061423	0.845887	-2.22434069312597	0.129226	-1.83661014625314	0.0206925
sir11047	AATACATGGGCCAAGCCGGCGAGC	TTTTATGTACCCGGTTCGGCCGCT	174	210	221	197	76	149	577	542	481	375	485	365	201.667	140.667	533.333	408.333	-0.519692143454772	0.183092	-0.385290155884792	0.0583848	-1.53746684518275	0.00680641	-1.40306485761277	0.000456542
sir9684	CGAGGGAGTCATCATCGGTGTAGT	CCGCTCCCTCAGTAGTAGCCACAT	177	147	122	197	141	157	159	162	104	165	221	187	148.667	165	141.667	191	0.150384815046667	0.517238	0.431072297731841	0.118797	-0.211106613789933	0.326896	0.0695808688952405	0.790622
sir13921	GGCACCCGCCAAGCGCAGTCAACA	CTCCGTGGGCGGTTCGCGTCAGTT	329	301	406	196	112	191	646	499	544	270	485	325	345.333	166.333	563	360	-1.05391228234929	0.0125548	-0.645138015750555	0.0594193	-1.11391959171357	0.0504805	-0.705145325114832	0.0153679
sir4094	AACTTCCTTGCACGTTCTACAGGT	TGTTGAAGGAACGTGCAAGATGTC	162	154	193	196	81	223	338	265	434	427	384	439	169.667	166.667	345.667	416.667	-0.0257375614136083	0.950192	0.269512200736224	0.241653	-1.32192809488736	0.00584037	-1.02667833273753	0.0250143
sir11979	TCAGCAACAATCGTATATCAGG	GGAGTCGTTGTTAGCATATAGT	644	518	443	195	111	228	467	443	415	205	298	163	535	178	441.667	222	-1.58766165032211	0.00636551	-0.992398277266662	0.00672755	-0.318682435383708	0.452735	0.276580937671742	0.197994
sir9215	CAAGCCCTACGACTGGTCGAACAA	TCGTTCGGGATGCTGACCAGCTTG	251	233	264	195	84	147	449	451	538	375	431	380	249.333	142	479.333	395.333	-0.812184839661799	0.0323991	-0.277959665893294	0.0708704	-1.47717867432017	0.00232993	-0.942953500551661	0.00169465
sir5314	CATCCGCTTTGTCCTGCTTCTCAA	TTGTAGGCGAAACAGGACGAAGAG	256	183	229	194	109	244	337	362	426	266	210	294	222.667	182.333	375	256.667	-0.288307269681496	0.418849	-0.546994650522136	0.0308823	-0.493317612789707	0.185186	-0.752004993630347	0.0109938
sir12921	AAGGAGTGCAGTTAGCCCACC	CGTTCCTCACGTCAATCGGGT	319	255	302	193	235	229	174	211	161	119	134	171	292	219	182	141.333	-0.415037499278844	0.0346378	-0.364836686356653	0.131794	0.63182910575913	0.0185855	0.682029918681321	0.0106091
sir14517	AGGAATGATGTCGGTGGGCAAAAT	AGTCCTTACTACAGCCACCCGTTT	114	100	150	193	54	132	282	228	323	234	376	246	121.333	126.333	277.667	285.333	0.0582593979723956	0.912822	0.0392943010355993	0.892262	-1.17541294823006	0.05885	-1.19437804516685	0.00750333
sir1962	CACTACACTAGTCTACGCTCGGCC	ATGTGATGTGATCAGATGCGAGCC	202	180	358	190	56	140	584	388	483	263	257	244	246.667	128.667	485	254.667	-0.938924423248232	0.159207	-0.929374609759897	0.0154702	-0.984971790767668	0.0332085	-0.975421977279334	0.0402232
sir1512	CACCCCATTGGCTAGGCCTGCA	GAGTGGGGTAACCGATCCGGAC	340	283	315	190	136	206	56	68	96	38	42	53	312.667	177.333	73.3333	44.3333	-0.818161677014187	0.00727372	-0.72607727802347	0.083979	2	0.0035581	2.09208439899072	0.000296847
sir12914	GACGACCTGCATGCAAGGCCCAAG	CGCTGCTGGACGTACGTTCCGGGT	264	220	295	190	95	191	513	522	500	320	456	326	259.667	158.667	511.667	367.333	-0.710661754753726	0.0588437	-0.478114431686384	0.0322812	-1.21109074526321	0.0187579	-0.978543422195873	0.000373046
sir4025	AAAACACTCTAGTATGGCCAGGA	CGTTTTGTGAGATCATACCGGTC	307	242	304	189	65	199	385	331	497	272	425	162	284.333	151	404.333	286.333	-0.913034691272055	0.0499969	-0.497849513982047	0.262621	-0.923147081092229	0.197235	-0.50796190380222	0.0874191
sir7051	CACTGGCTCCGGATAATGTTCCTG	TCGTGACCGAGGCCTATTACAAGG	292	237	506	189	91	299	437	626	694	406	497	420	345	193	585.667	441	-0.837995514397451	0.209312	-0.409301129729699	0.152162	-1.19217780828944	0.0202151	-0.763483423621689	0.0990466
sir12315	CCTCCGAGAGACTGAGCCGGCATA	GTGGAGGCTCTCTGACTCGGCCGT	234	161	180	188	118	152	244	138	212	176	200	197	191.667	152.667	198	191	-0.328214357734794	0.260417	-0.0519277920438609	0.83896	-0.323187540659961	0.150241	-0.0469009749690283	0.876537
sir6181	AGGACAAATCCAGTGACCATGCGT	ACTCCTGTTTAGGTCACTGGTACG	329	285	157	187	82	148	732	863	880	494	534	460	257	139	825	496	-0.886683476470371	0.120642	-0.734053998746303	0.00306323	-1.83525523766337	0.000670476	-1.6826257599393	0.00122892
sir2213	CATAGAGCATGATGCCAGGGA	CTGTATCTCGTACTACGGTCC	304	256	227	187	142	152	64	106	100	68	66	50	262.333	160.333	90	61.3333	-0.710326741737444	0.0178042	-0.553253640993818	0.115471	1.38633112771303	0.0025869	1.54340422845666	0.00268852
sir34	AAGCTCGAGATCTTGTACTTGT	TTTTCGAGCTCTAGAACATGAA	335	278	232	187	173	223	158	175	124	129	88	132	281.667	194.333	152.333	116.333	-0.53545545796905	0.058662	-0.388967128848418	0.156152	0.740268846990844	0.0192441	0.886757176111477	0.0178707
sir2524	CCGTTCGGCGCTAGGATCATCGGT	CAGGCAAGCCGCGATCCTAGTAGC	268	168	279	187	92	215	931	604	859	702	867	644	238.333	164.667	798	737.667	-0.533432200081074	0.224385	-0.11341970114249	0.640448	-2.16342050421633	0.00169667	-1.74340800527775	0.00602565
sir7119	AGTCTTCCTCATTTAGTGGTCCGT	GTTCAGAAGGAGTAAATCACCAGG	363	324	384	186	100	198	530	390	538	243	412	302	357	161.333	486	319	-1.14587952747566	0.00529634	-0.607399889840912	0.0727536	-0.983511877211431	0.0539788	-0.445032239576681	0.0652854
sir3771	CACGACACCACAGGTAGCCGAGTT	CGGTGCTGTGGTGTCCATCGGCTC	204	162	282	185	63	146	412	370	465	309	435	332	216	131.333	415.667	358.667	-0.717798183428249	0.167619	-0.212783387273046	0.296349	-1.44941054310025	0.0126444	-0.944395746945045	0.0110384
sir5123	CCGATCTCTTGCTTTTGGCGTCTG	TAGGCTAGAGAACGAAAACCGCAG	177	140	214	185	153	193	500	350	524	348	389	369	177	177	458	368.667	0	1	-0.313030618583393	0.184108	-1.05856761943055	0.000353688	-1.37159823801395	0.00861814
sir14662	AGTGAGCCCAAGACTGCCAAAACA	TCTCACTCGGGTTCTGACGGTTTT	191	170	297	184	60	94	287	258	341	294	258	197	219.333	112.667	295.333	249.667	-0.961064337453057	0.119313	-0.242340980096267	0.28825	-1.14794247217657	0.042345	-0.429219114819777	0.175452
sir14586	TAGCTCGTTGTTGGACAAATC	CAATCGAGCAACAACCTGTTT	328	263	198	184	94	185	97	80	82	75	93	87	263	154.333	86.3333	85	-0.769013106753222	0.0869854	-0.0224548508276959	0.868146	0.860514946401379	0.0863285	1.60707320232691	0.00958776
sir9094	ACCCGCCAAGCGCAGTCAACACGA	CGTGGGCGGTTCGCGTCAGTTGTG	182	190	242	184	102	142	408	398	396	279	398	221	204.667	142.667	400.667	299.333	-0.520627858969033	0.109624	-0.420649545970039	0.124354	-1.06910464834	0.0520236	-0.969126335341006	0.000515902
sir11446	ACGTTCAGCCGGCTATAGAGACA	CTTGCAAGTCGGCCGATATCTCT	257	204	268	183	116	187	314	231	270	201	188	211	243	162	271.667	200	-0.584962500721156	0.0558337	-0.441837558622559	0.045001	-0.3040061868901	0.188108	-0.160881244791503	0.408355
sir4739	CACGACCGCTGACCGTTTCTTCAT	TTGTGCTGGCGACTGGCAAAGAAG	198	177	301	183	51	219	990	874	1148	662	678	718	225.333	151	1004	686	-0.57751219623595	0.309015	-0.54947878777796	0.0172555	-2.18366002684773	0.000570809	-2.15562661838974	0.000907267
sir1580	AGAGCTTAGTCCGACCATGATGGA	CCTCTCGAATCAGGCTGGTACTAC	397	306	703	182	77	240	1099	915	1251	521	656	470	468.667	166.333	1088.33	549	-1.49448487373527	0.0793803	-0.987242436707438	0.00851703	-1.72272883438909	0.00638569	-1.21548639736126	0.0159686
sir8244	ACTGGCTGGAAGGACGATCTACGT	CGTGACCGACCTTCCTGCTAGATG	263	264	124	182	72	111	489	242	514	366	280	257	217	121.667	415	301	-0.834761079398256	0.167172	-0.463347849474585	0.287162	-1.30682952371348	0.0178527	-0.935416293789808	0.114703
sir3655	AAGTATTTCCGGACGGAGGGAGTA	TGTTCATAAAGGCCTGCCTCCCTC	288	227	265	182	150	140	254	207	260	198	234	215	260	157.333	240.333	215.667	-0.724687264387769	0.00929544	-0.156233547248315	0.279167	-0.454978852630666	0.0235947	0.113474864508788	0.466034
sir11496	GAGCTGTCGCGTGGCCATCAGAGG	TACTCGACAGCGCACCGGTAGTCT	236	229	334	182	95	215	391	317	414	271	373	331	266.333	164	374	325	-0.699537187588737	0.1065	-0.20259855197182	0.30435	-0.986743903297733	0.0256635	-0.489805267680816	0.0740001
sir3825	AGTATCCGGATGTGCTAGAGAGTA	CATCATAGGCCTACACGATCTCTC	547	363	466	181	57	158	792	334	681	270	332	265	458.667	132	602.333	289	-1.79690813462249	0.00754223	-1.05949260764276	0.0882005	-1.13053156314223	0.0230027	-0.393116036162502	0.386246
sir13968	TGGATCCATACCAACATCAATT	TGACCTAGGTATGGTTGTAGTT	573	505	332	181	98	191	326	213	230	126	201	112	470	156.667	256.333	146.333	-1.58496250072116	0.0156036	-0.808762658426468	0.0697568	0.0984398170296413	0.810742	0.87463965932433	0.0555612
sir1511	ACCCCATTGGCTAGGCCTGCA	AGTGGGGTAACCGATCCGGAC	351	296	293	181	172	211	231	247	220	94	121	154	313.333	188	232.667	123	-0.736965594166206	0.00487607	-0.919606220149256	0.00450564	0.612074346338398	0.0362649	0.429433720355348	0.0168069
sir3022	ACCCTCGTCCGGCCAGCCGGC	GGTGGGAGCAGGCCGGTCGGC	263	190	266	181	133	171	114	126	106	77	107	108	239.667	161.667	115.333	97.3333	-0.568007023364808	0.0537911	-0.244803668756707	0.199201	0.732016378194473	0.0225155	1.05521973280257	0.00820679
sir2382	CACCGTAGGCGCCTCGTCGTCGAC	CAGTGGCATCCGCGGAGCAGCAGC	169	148	227	181	172	179	99	101	122	112	125	145	181.333	177.333	107.333	127.333	-0.0321804057491499	0.874589	0.246511949921132	0.17348	0.477853607465441	0.00743164	0.756545963135723	0.0403091
sir4524	CGTGCCGAGCAACCCGTCAAAGGC	CTGCACGGCTCGTTGGGCAGTTTC	284	303	430	180	106	244	474	365	398	256	501	270	339	176.667	412.333	342.333	-0.940255414406939	0.0556716	-0.268409318658175	0.460095	-0.954371916867634	0.135785	-0.28252582111887	0.260879
sir1374	AAGAACTTTATGAGCCGTCGTGGT	GGTTCTTGAAATACTCGGCAGCAC	229	222	305	178	85	175	55	54	100	59	82	66	252	146	69.6667	69	-0.787455364619899	0.0588232	-0.0138721745815576	0.969938	1.08130010210185	0.069465	1.85488329214019	0.00398291
sir6722	CTCGACACGTGGGAGATATAGCCG	CGGAGCTGTGCACCCTCTATATCG	210	144	167	178	138	187	220	203	245	176	206	191	173.667	167.667	222.667	191	-0.0507249724729811	0.81868	-0.221312963717147	0.1017	-0.187976738951378	0.250361	-0.358564730195544	0.0987714
sir13219	TGCCGGGTTGTGGAGAGACACC	CTACGGCCCAACACCTCTCTGT	672	457	456	177	113	214	560	457	443	186	186	152	528.333	168	486.667	174.667	-1.65298720152685	0.00973309	-1.47832965222993	0.00127177	-0.0561430780375337	0.843239	0.11851447125939	0.633077
sir6541	GACGCACAAAGCGAGACCGCGCCG	GTCTGCGTGTTTCGCTCTGGCGCG	389	312	498	177	86	189	658	530	597	337	331	292	399.667	150.667	595	320	-1.40743698099904	0.0167837	-0.894817763307944	0.00225093	-1.08671163319333	0.00879373	-0.574092415502238	0.0404766
sir9797	AATAATTAATAAAGTGGCCGTATG	TCTTATTAATTATTTCACCGGCAT	429	427	291	177	117	153	344	221	287	169	173	130	382.333	149	284	157.333	-1.35951865483251	0.00882018	-0.852066570863997	0.0292375	-0.0785120281785236	0.726247	0.428940055789987	0.164499
sir11157	CGTCGTCGCCGGAGTATCCCGAGT	CAGCAGCAGCGGCCTCATAGGGCT	318	175	308	177	103	220	496	445	662	399	587	425	267	166.667	534.333	470.333	-0.679874147746623	0.155241	-0.184056437557284	0.50751	-1.49671798793518	0.0111221	-1.00090027774584	0.0289015
sir1054	ATATGGGCCTCAATTTGTCAATAA	CGTATACCCGGAGTTAAACAGTTA	138	140	201	177	71	119	256	237	420	265	302	296	159.667	122.333	304.333	287.667	-0.384245592892968	0.369667	-0.0812543008052669	0.792312	-1.23358049633574	0.00721549	-0.930589204248042	0.0788492
sir7515	ATCACTCTATCAGTCGATCGCCTT	GATAGTGAGATAGTCAGCTAGCGG	396	385	665	176	47	177	818	381	866	356	368	217	482	133.333	688.333	313.667	-1.85399564717639	0.0261835	-1.13387515357827	0.0814263	-1.23419472295381	0.0498805	-0.51407422935569	0.314196
sir8943	CTTTAGTACCGGTTGGAGCCACCA	CAGAAATCATGGCCAACCTCGGTG	194	158	162	176	45	130	143	175	215	56	116	123	171.333	117	177.667	98.3333	-0.550297328889317	0.246178	-0.853420578509973	0.0560726	0.250756076055357	0.692357	-0.0523671735652976	0.802823
sir1961	ATGGCGAAGCGGCGCTCGGCC	AGTACCGCTTCGCCGCGAGCC	218	188	162	176	125	145	215	248	175	134	136	207	189.333	148.667	212.667	159	-0.348847219584377	0.137586	-0.419567157759358	0.168471	-0.0969455560852069	0.732795	-0.167665494260187	0.429807
sir12670	GCCCGGTACAGTAGCGGATCCAGG	ATCGGGCCATGTCATCGCCTAGGT	186	144	164	176	101	150	156	140	161	90	172	135	164.667	142.333	152.333	132.333	-0.210274971964187	0.424049	-0.203055157915112	0.46082	0.105097062477533	0.772562	0.112316876526608	0.418359
sir11705	ATCAAAGTGGAAGGGTTCATG	GGTAGTTTCACCTTCCCAAGT	731	553	547	175	187	237	647	657	547	279	348	247	610.333	199.667	617	291.333	-1.61200388300855	0.00290602	-1.08259971036998	0.00211115	-0.545077276711813	0.0604144	-0.0156731040732369	0.928535
sir8502	GTACGCAACGGACCATGAGGACGT	TGCATGCGTTGCCTGGTACTCCTG	219	239	353	175	104	201	402	328	420	312	408	354	270.333	160	383.333	358	-0.756667508608754	0.0956711	-0.098639867846325	0.556704	-1.16188768237689	0.00786704	-0.503860041614465	0.0881625
sir7723	GACAGTCCATACCGCCAGTCCCTC	GGCTGTCAGGTATGGCGGTCAGGG	288	249	384	174	111	128	754	386	753	505	564	516	307	137.667	631	528.333	-1.15705937467189	0.018749	-0.256191570676936	0.453668	-1.94026915360732	0.000116398	-1.03940134961237	0.0658065
sir14658	GCTGTGCGCCGACGGATCAAAAAT	TCCGACACGCGGCTGCCTAGTTTT	229	287	423	174	65	192	384	385	489	243	347	208	313	143.667	419.333	266	-1.12343728856468	0.0724383	-0.656671270656944	0.0478119	-0.888700877133248	0.100857	-0.421934859225515	0.18885
sir9499	GGTCTTCCTCGGCACGTCAAACGG	CGCCAGAAGGAGCCGTGCAGTTTG	303	238	282	174	75	174	425	321	497	270	337	221	274.333	141	414.333	276	-0.960234767301676	0.0250194	-0.58612362355316	0.0864929	-0.968973104379375	0.0456686	-0.594861960630859	0.0622359
sir12599	CTGCCCGCCCTCGTGTCCAAG	CTGACGGGCGGGAGCACAGGT	310	273	183	174	109	121	363	221	311	151	177	170	255.333	134.667	298.333	166	-0.922989099173163	0.0474518	-0.845741940083538	0.0349851	-0.301790449316286	0.217468	-0.224543290226662	0.485818
sir5428	ACTATCAGTGTACTGGACGCTCAA	TGTGATAGTCACATGACCTGCGAG	218	194	330	173	66	168	433	287	457	320	392	272	247.333	135.667	392.333	328	-0.866390392354557	0.109894	-0.258384099699204	0.368598	-1.27362952107299	0.0175338	-0.665623228417641	0.0987559
sir6302	ATCGTCCATCCTAACTGTCGGCTG	TGTAGCAGGTAGGATTGACAGCCG	221	163	362	172	89	143	466	321	545	329	341	359	248.667	134.667	444	343	-0.884820337503443	0.14897	-0.372351100177294	0.201615	-1.34881578414217	0.00128435	-0.836346546816024	0.0913616
sir10891	GTGCCACTACTCACTGAAGGAGC	AGCACGGTGATGAGTGACTTCCT	232	173	388	172	91	175	642	658	718	460	606	464	264.333	146	672.667	510	-0.856389996102805	0.165205	-0.399394521526343	0.0379485	-1.80452887797884	0.00276522	-1.34753340340238	0.00390868
sir13873	CTCCGGCTCCTGTTTTCAAGA	CCGAGGCCGAGGACAAAAGTT	325	227	218	172	103	156	302	340	340	180	185	170	256.667	143.667	327.333	178.333	-0.837170576493166	0.0479651	-0.876184133026184	0.000373518	-0.311851022199411	0.179152	-0.350864578732429	0.12518
sir10660	GGAGACTGTGGCAAGAAAGGGATC	CACCTCTGACACCGTTCTTTCCCT	249	339	573	171	71	148	183	285	311	238	452	351	387	130	259.667	347	-1.57382194311596	0.063987	0.418274835237748	0.298294	-1.41642403954981	0.0343928	0.575672738803897	0.288641
sir10518	AAGTGTACACATGCTGTGGATG	GCTTCACATGTGTACGACACCT	631	553	629	171	152	309	666	673	482	307	354	281	604.333	210.667	607	314	-1.52038246156706	0.00211971	-0.950931957364055	0.011387	-0.57580250143568	0.127623	-0.00635199723268021	0.970423
sir9733	AGGTCTCGGGCCACCATCGGTAGT	CTTCCAGAGCCCGGTGGTAGCCAT	345	304	479	171	59	204	521	506	483	295	350	215	376	144.667	503.333	286.667	-1.37800011995431	0.0280962	-0.812139984622981	0.00600264	-0.986641617144981	0.0732742	-0.420781481813648	0.0777771
sir11089	ACGAAGTGGTCGAAGTCAGCGAGT	TATGCTTCACCAGCTTCAGTCGCT	234	201	269	171	52	140	530	375	469	369	321	279	234.667	121	458	323	-0.955605880641547	0.0491415	-0.503813433403019	0.0604238	-1.41652711741933	0.0101934	-0.964734670180803	0.0104813
sir6626	ACTGCATCGGTCCGGTGTACGCGT	GATGACGTAGCCAGGCCACATGCG	192	191	268	171	71	118	311	237	311	217	216	234	217	120	286.333	222.333	-0.854660636835961	0.0655361	-0.364971369953879	0.0650245	-0.88968985485491	0.0255248	-0.400000587972828	0.122367
sir12737	ATCATGAGCTGTCGCGTGGCCATC	ACTAGTACTCGACAGCGCACCGGT	256	188	384	171	92	204	669	384	830	537	534	521	276	155.667	627.667	530.667	-0.826208217789663	0.144049	-0.242192664070579	0.498557	-1.76934588083399	0.000366384	-1.1853303271149	0.0691005
sir11287	CACTTGAACGCCGACAATTAGAAT	GAGTGAACTTGCGGCTGTTAATCT	440	410	497	170	89	200	606	601	898	310	515	343	449	153	701.667	389.333	-1.5531837920485	0.00210541	-0.849779959073741	0.0557693	-1.34747421546621	0.0300138	-0.644070382491455	0.0674242
sir13786	TCGTTTGCGACTAGCTGTAGAAGT	CTAGCAAACGCTGATCGACATCTT	255	228	365	170	89	177	631	543	542	433	441	315	282.667	145.333	572	396.333	-0.959736129786273	0.0530928	-0.52930083775389	0.0250586	-1.44734867496873	0.00715946	-1.01691338293635	0.00484516
sir6701	CGTCCAACCGATCGAGCGTAGCTG	CAGCAGGTTGGCTAGCTCGCATCG	242	205	297	170	61	176	401	340	501	270	289	266	248	135.667	414	275	-0.870273826841785	0.0708368	-0.590199149087304	0.0428719	-1.01936532486693	0.0215286	-0.73929064711245	0.037158
sir9647	GTAGACCACTGTCCAGCGATTAAA	GACATCTGGTGACAGGTCGCTAAT	171	205	229	170	66	120	303	323	324	272	237	271	201.667	118.667	316.667	260	-0.765057901195559	0.0734566	-0.2844533894687	0.0133257	-1.13159688278321	0.0117366	-0.650992371056353	0.00318506
sir9903	GTTTCAAGTCACCGTCCAAGTAGG	TCCAAAGTTCAGTGGCAGGTTCAT	261	252	368	169	44	149	510	413	640	324	408	277	293.667	120.667	521	336.333	-1.28315232183721	0.0323546	-0.631391603893307	0.0722635	-1.47886457202315	0.016723	-0.827103854079251	0.0396353
sir2418	AGGTGGCCTTCTTGGCGAGTCGTC	CCTCCACCGGAAGAACCGCTCAGC	240	219	377	169	77	177	437	415	494	388	312	246	278.667	141	448.667	315.333	-0.982845278960933	0.0800314	-0.508766321270922	0.0478802	-1.16118252021945	0.0286395	-0.687103562529434	0.0362381
sir6706	CTACGGCACCTCCGAGTTCTAGCAC	TTGATGCCGTGGAGGCTCAAGATCG	264	226	620	169	77	355	1397	1883	1857	1133	1570	1186	370	200.333	1712.33	1296.33	-0.885122780526283	0.320579	-0.401526838912751	0.117978	-2.69396233872302	0.00238475	-2.21036639710949	0.00264477
sir14206	AAGCCAGCCGCTAAACCCAATC	CCTTCGGTCGGCGATTTGGGTT	306	219	242	169	169	174	257	342	316	242	141	191	255.667	170.667	305	191.333	-0.583082767502934	0.0311081	-0.672721006495717	0.0418782	-0.164906926675688	0.51821	-0.254545165668471	0.244524
sir7141	CATCCCATCCGAGGAGTAGTCCAT	GGGTAGGGTAGGCTCCTCATCAGG	363	385	504	168	63	166	769	635	849	325	497	330	417.333	132.333	751	384	-1.65702364978966	0.00697222	-0.967706596793116	0.0120806	-1.53692980429935	0.0191769	-0.84761275130281	0.0119173
sir12630	ATCAATAACCAACAGGAGTCCAGG	GATAGTTATTGGTTGTCCTCAGGT	287	302	341	168	56	119	449	282	464	247	399	237	310	114.333	398.333	294.333	-1.43902213982258	0.00566755	-0.436525275219645	0.255417	-1.36420486147565	0.043209	-0.361707996872717	0.2181
sir8912	CTTTAGTCCCGGTTGGTGCCACGA	TGGAAATCAGGGCCAACCACGGTG	140	124	155	168	52	115	157	148	188	113	154	152	139.667	111.667	164.333	139.667	-0.322789148354217	0.464981	-0.23463740267856	0.242983	-0.322789148354217	0.481119	-0.23463740267856	0.17685
sir7782	ACTCTTAAAGTTAATGTGGCCCCG	CTTGAGAATTTCAATTACACCGGG	262	251	216	167	159	144	323	202	260	174	173	179	243	156.667	261.667	175.333	-0.633258057761938	0.00499611	-0.577629854486687	0.0691358	-0.162402042727303	0.0558237	-0.106773839452052	0.645544
sir1523	CAATAACCAATAGCGGAACCTGGA	TAGTTATTGGTTATCGCCTTGGAC	185	171	264	167	62	189	333	378	485	297	316	279	206.667	139.333	398.667	297.333	-0.568765273193355	0.239115	-0.4231017742778	0.0939714	-1.09354076783942	0.0176874	-0.947877268923868	0.0230892
sir6080	ATCCACCACCACGCCGTCGTGCTG	CGTAGGTGGTGGTGCGGCAGCACG	156	120	241	167	76	145	711	795	993	448	533	503	172.333	129.333	833	494.667	-0.414107628127807	0.394803	-0.751859809465901	0.0178557	-1.93536253443368	0.000591876	-2.27311471577177	0.00190874
sir3745	AGCATTATTCCAAGACGGCGAGCA	CGTCGTAATAAGGTTCTGCCGCTC	290	235	395	166	91	201	643	496	687	405	385	313	306.667	152.667	608.667	367.667	-1.00628626284743	0.0541486	-0.727253974392839	0.0198294	-1.26801328749444	0.0073777	-0.988980999039847	0.0153698
sir9230	GACACCCGGCTGGCCGAACGC	GGCTGTGGGCCGACCGGCTTG	267	237	235	166	114	231	79	126	75	30	39	52	246.333	170.333	93.3333	40.3333	-0.53225107320853	0.0982667	-1.21041977967037	0.0393328	2.07831624366303	0.0195282	1.40014753720118	0.00138971
sir7117	ACTGGTGTGTCACATGTGGTCCTT	ACTGACCACACAGTGTACACCAGG	267	179	263	166	135	203	297	238	324	223	221	227	236.333	168	286.333	223.667	-0.4923618937396	0.120874	-0.35634536493828	0.0695425	-0.412889032700267	0.0477892	-0.276872503898947	0.26189
sir10164	CACGACATCTTGCCAGAGCATATG	TGGTGCTGTAGAACGGTCTCGTAT	175	151	173	166	64	125	257	240	291	177	215	159	166.333	118.333	262.667	183.667	-0.491220790945216	0.191976	-0.516143310885219	0.0239521	-0.634233294179113	0.12638	-0.659155814119116	0.00463002
sir5979	ATCATCCGAGGACCAAGCAATCAC	ACTAGTAGGCTCCTGGTTCGTTAG	272	170	178	165	95	148	222	141	268	96	142	166	206.667	136	210.333	134.667	-0.603699063302742	0.143795	-0.643284712230755	0.149069	0.0142138592197009	0.966035	-0.0253717897083115	0.944511
sir10265	AGCACCGCTTGCAACCCGTTGAAG	CGTCGTGGCGAACGTTGGGCAACT	194	167	287	164	42	117	319	224	302	186	354	207	216	107.667	281.667	249	-1.0044596481907	0.100036	-0.17784309838031	0.617343	-1.20957407809531	0.0906688	-0.382957528284922	0.232014
sir2115	CACAAGGCTCTTGTCAGGTAGGCA	TAGTGTTCCGAGAACAGTCCATCC	187	163	153	164	35	114	368	188	341	237	223	193	167.667	104.333	299	217.667	-0.684395742872909	0.178683	-0.45802499337283	0.23031	-1.06092033461381	0.0462781	-0.834549585113734	0.0823662
sir1096	ACGGGCTCTACAGTTGCACAATTG	TTTGCCCGAGATGTCAACGTGTTA	241	152	268	164	87	167	281	241	156	208	297	191	220.333	139.333	226	232	-0.661147329426809	0.137722	0.0378020327123845	0.909154	-0.735584363767846	0.0921133	-0.0366350016286522	0.916648
sir999	AATCTCATAGTCATAGGAACATGT	TATTAGAGTATCAGTATCCTTGTA	235	203	248	164	125	158	130	160	190	156	157	157	228.667	149	160	156.667	-0.617933744989495	0.0115661	-0.0303736490435189	0.856792	-0.0723859253816818	0.56165	0.515174170564294	0.0349086
sir2285	AGTCTCCGTCGGTCAATTTTCGTC	CATCAGAGGCAGCCAGTTAAAAGC	309	222	223	163	100	127	347	188	283	206	161	188	251.333	130	272.667	185	-0.951090399519054	0.0236779	-0.559613071704281	0.14185	-0.509013647487858	0.0704533	-0.117536319673085	0.71519
sir905	AGGATTACCCCGGTCTCTGCATCA	CCTCCTAATGGGGCCAGAGACGTA	171	127	304	163	80	83	612	443	700	316	315	397	200.667	108.667	585	342.667	-0.884891522528625	0.198436	-0.771630765998045	0.0390327	-1.6568963949628	0.00367844	-1.54363563843222	0.0140939
sir6469	CTCACTGTTGTTGTTGTCTCGCGC	TGGAGTGACAACAACAACAGAGCG	213	195	282	163	48	175	313	251	430	229	375	213	230	128.667	331.333	272.333	-0.837995514397451	0.104356	-0.282909773416603	0.467439	-1.0817352308776	0.0934712	-0.526649489896755	0.159905
sir12122	AGCTTCAAGACTGTTGTGCAAC	ATTCGAAGTTCTGACAACACGT	344	216	261	163	121	185	233	306	200	163	273	185	273.667	156.333	246.333	207	-0.807794299262428	0.0488861	-0.25098109592567	0.440116	-0.405005345705105	0.258455	0.151807857631654	0.605637
sir10692	ATGGGTAACTCGGTCTTGCGGATA	TGTACCCATTGAGCCAGAACGCCT	187	208	337	163	82	185	321	226	394	218	226	202	244	143.333	313.667	215.333	-0.767506988694582	0.14878	-0.542660558034612	0.115999	-0.587197505104465	0.0883441	-0.362351074444495	0.360726
sir2770	CACGGACCCGACACGACCAGCGTG	CGGTGCCTGGGCTGTGCTGGTCGC	255	168	275	163	71	197	217	167	267	166	110	122	232.667	143.667	217	132.667	-0.695539167120554	0.149387	-0.709889112621987	0.0656047	0.114919438545449	0.80317	0.100569493044017	0.738243
sir1884	AGCACGGATTGACTTTGTCGGGTT	TTTCGTGCCTAACTGAAACAGCCC	179	146	184	163	80	98	205	130	172	116	130	146	169.667	113.667	169	130.667	-0.577893917051523	0.115026	-0.371132092888132	0.176276	-0.201081915091036	0.558316	0.00567990907235482	0.97981
sir11401	CCATGCGTTGGAGCGAGGAGAGG	CTGGTACGCAACCTCGCTCCTCT	242	147	131	163	119	128	746	662	654	349	644	572	173.333	136.667	687.333	521.667	-0.342887713523009	0.379539	-0.397881675548128	0.151276	-1.93246684231453	0.0127775	-1.98746080433965	0.000348502
sir2746	CATTGTAGGCTATCGGCGAGCGGT	ACGTAACATCCGATAGCCGCTCGC	177	119	191	163	69	156	225	205	261	132	195	186	162.333	129.333	230.333	171	-0.327865119895214	0.427592	-0.429726884781205	0.0813543	-0.402902173419926	0.312342	-0.504763938305916	0.0685007
sir8213	CCACATCTACTACGGCGAGTACGG	CTGGTGTAGATGATGCCGCTCATG	370	349	569	162	51	228	813	666	712	562	607	497	429.333	147	730.333	555.333	-1.5462820325571	0.0315913	-0.395201083624675	0.0314558	-1.91753783980803	0.002546	-0.766456890875606	0.0217592
sir10266	GATTTGTAGCACATACCGTTGACA	CACTAAACATCGTGTATGGCAACT	254	202	203	162	74	143	253	223	279	161	189	162	219.667	126.333	251.667	170.667	-0.79808061683696	0.0424966	-0.560332834212441	0.0121068	-0.433945961828908	0.191839	-0.19619817920439	0.246473
sir10403	ACCCTACGCCGATCTAGACTGATC	TTTGGGATGCGGCTAGATCTGACT	212	146	244	162	87	156	340	283	397	210	214	249	200.667	135	340	224.333	-0.571841578987715	0.155399	-0.599890742248541	0.0302316	-0.73268459683833	0.0299095	-0.760733760099156	0.0334195
sir177	ACGATCAACGGGTAAGAGTAGTGG	TCTGCTAGTTGCCCATTCTCATCA	126	95	69	162	46	94	283	182	261	193	153	165	96.6667	100.667	242	170.333	0.0584956493101446	0.920122	-0.506646257058129	0.0947485	-0.758774741612543	0.12258	-1.32391664798082	0.0139749
sir7937	GCGACCTCGTTGGCATCATACCGT	AACGCTGGAGCAACCGTAGTATGG	258	210	301	161	89	187	388	384	477	303	395	319	256.333	145.667	416.333	339	-0.815350318461228	0.048266	-0.296453797750457	0.136241	-1.2186144943569	0.00904492	-0.699717973646131	0.0163355
sir10305	CAGCCGGCTTTAGTGATTGTGAGA	AAGTCGGCCGAAATCACTAACACT	287	203	259	161	111	159	359	201	364	195	212	183	249.667	143.667	308	196.667	-0.797277849369653	0.0231761	-0.647177897166854	0.109069	-0.453027085160105	0.0448642	-0.302927132957307	0.378354
sir12562	AGAGAGGTCATCGGCGGTTCCAGG	GGTCTCTCCAGTAGCCGCCAAGGT	230	189	252	161	65	175	556	417	685	358	387	331	223.667	133.667	552.667	358.667	-0.742710529745263	0.0832609	-0.623765928939126	0.0701415	-1.4240039361017	0.00414046	-1.30505933529557	0.0144287
sir12961	GAATCGGACTATAGGAGACCCATG	AACTTAGCCTGATATCCTCTGGGT	260	259	348	160	60	165	574	529	666	429	523	333	289	128.333	589.667	428.333	-1.17117354763957	0.0236408	-0.461165688609218	0.0768196	-1.73883800849898	0.00972429	-1.02883014946862	0.00383916
sir6670	GAGGACGTGCGGCGGACCACGCTG	TACTCCTGCACGCCGCCTGGTGCG	195	218	435	160	59	215	742	531	624	332	436	364	282.667	144.667	632.333	377.333	-0.96636922211872	0.196198	-0.744845720579594	0.0202934	-1.3831070103874	0.0134234	-1.16158350884828	0.023296
sir2874	ACTACGTAGATCGCGGTTGCCGGC	AATGATGCATCTAGCGCCAACGGC	175	150	162	160	44	103	183	124	174	167	107	119	162.333	102.333	160.333	131	-0.665683116712163	0.154753	-0.291507581511436	0.321307	-0.356290656888427	0.494475	0.0178848783123001	0.924099
sir12358	CTCTCTGGCCTATGTGTTCGCATA	TGGAGAGACCGGATACACAAGCGT	190	153	228	160	103	164	239	272	308	222	276	219	190.333	142.333	273	239	-0.419254675742352	0.176399	-0.191890332939104	0.279484	-0.747737049081414	0.0232699	-0.520372706278166	0.0483421
sir4398	AGCCCAGACGCATGTTTCCAAGTC	TGTCGGGTCTGCGTACAAAGGTTC	189	153	341	159	38	184	394	278	433	266	377	298	227.667	127	368.333	313.667	-0.842094580796768	0.240808	-0.231779741550257	0.392225	-1.30440372523521	0.028792	-0.694088885988703	0.130361
sir1141	AGGTGGCTCTGACGACAAATAA	AGTCCACCGAGACTGCTGTTTA	255	270	248	159	130	181	108	135	182	94	93	89	257.667	156.667	141.667	92	-0.717807657359848	0.00331959	-0.622794574246895	0.0837192	0.767992489786831	0.0121054	0.863005572899784	0.0067969
sir2464	AGTCTTCCACCGTGTTCGCTCGGG	CCTCAGAAGGTGGCACAAGCGAGC	168	120	210	159	41	152	406	281	356	245	349	228	166	117.333	347.667	274	-0.500570313430784	0.351821	-0.343528858838083	0.232769	-1.22356296504439	0.0435169	-1.06652151045168	0.0152627
sir9090	CGGCACCTCCGCGTTCAACACAC	CTGCCGTGGAGGCGCAAGTTGTG	204	165	263	159	96	202	357	691	712	451	462	437	210.667	152.333	586.667	450	-0.467730393119033	0.236631	-0.382616021586466	0.301211	-1.56269333688012	0.000709667	-1.47757896534756	0.0337339
sir5172	CTGCAGCTCTTCATCGACCGTCGC	GGGACGTCGAGAAGTAGCTGGCAG	150	137	248	159	85	143	332	288	318	233	316	301	178.333	129	312.667	283.333	-0.467205325144099	0.301561	-0.142125081490313	0.363713	-1.13512927488065	0.010526	-0.810049031226867	0.0228497
sir2870	AATAGTGCCGCTACCAAATCCGGT	GATTATCACGGCGATGGTTTAGGC	357	258	351	158	69	175	760	554	601	517	492	358	322	134	638.333	455.667	-1.26482768765684	0.0149096	-0.48633114920626	0.0831715	-1.76574583642713	0.00560243	-0.987249297976546	0.0107103
sir10420	GAGGACACGACGATGAATATGAGG	TACTCCTGTGCTGCTACTTATACT	425	518	1072	157	61	105	1574	197	1134	382	758	255	671.667	107.667	968.333	465	-2.6411737687214	0.0505035	-1.05827304157534	0.3099	-2.11065905202263	0.0804969	-0.527758324876562	0.548702
sir7610	ACCCGCTGGTCAGTATGAGCCCA	GTTGGGCGACCAGTCATACTCGG	187	158	229	157	33	128	392	311	350	222	191	178	191.333	106	351	197	-0.852023971391332	0.116602	-0.833275400848185	0.00453571	-0.894131364893177	0.0834256	-0.875382794350029	0.00687707
sir2829	ACTTTGCTGGATCGGAGTCCGGG	TGTGAAACGACCTAGCCTCAGGC	175	164	453	157	63	235	1199	1193	1435	964	1308	936	264	151.667	1275.67	1069.33	-0.799633884993551	0.352352	-0.254539759213576	0.224436	-2.81773569136886	0.00209562	-2.27264156558889	0.00121552
sir7462	CCTCCGCTACTTCTGTCAGGCCCT	GAGGAGGCGATGAAGACAGTCCGG	184	219	320	156	30	84	538	277	417	207	359	187	241	90	410.667	251	-1.42103623990029	0.0508769	-0.710280486022973	0.160902	-1.4796904576211	0.0696485	-0.768934703743784	0.118917
sir5366	ACGTGTTGGCCGGGTCGATCTCAT	GGTGCACAACCGGCCCAGCTAGAG	287	202	264	156	91	169	296	189	320	117	237	181	251	138.667	268.333	178.333	-0.856066336530836	0.0326624	-0.58944989171347	0.165548	-0.362955363147417	0.40082	-0.0963389183300511	0.734183
sir4547	ACGCTCGCGGTTAACTACAAAGGT	CGTGCGAGCGCCAATTGATGTTTC	204	159	240	156	47	154	280	173	255	135	265	163	201	119	236	187.667	-0.756233927870985	0.128914	-0.330614438002768	0.397251	-0.65721084805113	0.268242	-0.231591358182913	0.430084
sir3195	CCGCCGACGGAGCCACAGTACGGC	TCGGCGGCTGCCTCGGTGTCATGC	189	138	272	156	77	176	412	550	490	326	403	384	199.667	136.333	484	371	-0.550455159847037	0.268909	-0.383587860653791	0.070666	-1.44428084440021	0.00351824	-1.27741354520697	0.00703269
sir172	ACATGGTATTAGAGCGGTTAGTCT	GATGTACCATAATCTCGCCAATCA	164	93	97	156	114	146	116	101	123	96	94	90	118	138.667	113.333	93.3333	0.232834168058095	0.475647	-0.280107919192735	0.0409779	0.571156701196126	0.0239112	0.0582146139452958	0.854862
sir12924	TCCGCGCGCTTCTTAGCCCAGT	TTAGGCGCGCGAAGAATCGGGT	157	117	124	156	106	147	105	121	111	110	98	146	132.667	136.333	112.333	118	0.0393324123981002	0.861545	0.0710007689011391	0.727502	0.208351482858752	0.433735	0.24001983936179	0.197944
sir5348	ACACTTGTATCCTAGGCCTCTCAT	CCTGTGAACATAGGATCCGGAGAG	459	326	631	155	176	51	415	155	181	47	317	228	472	127.333	250.333	197.333	-1.89017672204725	0.0232428	-0.343215731885322	0.667916	-0.632024537593201	0.472466	0.914936452568726	0.140789
sir4903	CCGTTCCTAAATATTTGTCTT	GAGGCAAGGATTTATAAACAG	320	553	492	155	121	170	232	416	318	161	224	134	455	148.667	322	173	-1.61378533588691	0.012651	-0.896288650477893	0.0663692	-0.218690828437576	0.467616	0.498805856971442	0.203986
sir10939	GCCGCTTAGGCAGGTATGTCGAAG	AACGGCGAATCCGTCCATACAGCT	184	168	356	155	81	229	570	711	601	398	467	457	236	155	627.333	440.667	-0.606518644087604	0.334039	-0.509544451220845	0.0175751	-1.5074195555123	0.00395172	-1.41044536264554	0.00608641
sir9575	GTTGACCATTCAGCCGGCTTTAGT	CACAACTGGTAAGTCGGCCGAAAT	223	155	270	155	136	169	212	240	239	171	187	194	216	153.333	230.333	184	-0.49435995194025	0.145442	-0.32401744361009	0.0153896	-0.263034405833794	0.0592564	-0.0926918975036338	0.700086
sir12546	AGTACGTAGCGTCGACCAAGCACG	TATCATGCATCGCAGCTGGTTCGT	165	122	150	155	90	156	168	153	188	186	176	180	145.667	133.667	169.667	180.667	-0.124031043045678	0.658908	0.0906271952781764	0.355822	-0.434690614898951	0.0997951	-0.220032376575097	0.211974
sir14435	GAAGAACGTAGCGAAATG	TACTTCTTGCATCGCTTT	1057	1144	754	154	307	262	541	962	889	313	344	281	985	241	797.333	312.667	-2.03109057811378	0.00419091	-1.35055756168273	0.0209198	-0.375592275564259	0.216681	0.30494074086679	0.345447
sir5637	CGAGAGACTGAGCCGGCATATCAT	AGGCTCTCTGACTCGGCCGTATAG	211	163	207	154	78	116	207	123	263	129	130	152	193.667	116	197.667	137	-0.739450857555801	0.0441647	-0.528893710864321	0.216412	-0.240051087832955	0.416338	-0.0294939411414748	0.931143
sir14049	CATGTTTCGAGCCGGAGCAACG	GCGTACAAAGCTCGGCCTCGTT	179	117	151	154	82	124	134	119	101	106	106	106	149	120	118	106	-0.312277924853643	0.351424	-0.154722594798642	0.276839	0.178970141045319	0.539276	0.33652547110032	0.201556
sir4156	ATTCTCGAGTATAGCACAACAGGT	CGTAAGAGCTCATATCGTGTTGTC	323	315	386	153	70	169	296	237	327	199	188	120	341.333	130.667	286.667	169	-1.38529015588479	0.00518754	-0.76235091258612	0.0312398	-0.371132092888132	0.385601	0.251807150410539	0.189815
sir3888	CCTCGGGAAAGTAGCTGGTCAGGA	CTGGAGCCCTTTCATCGACCAGTC	205	210	303	153	43	114	509	234	469	293	416	229	239.333	103.333	404	312.667	-1.21171562854881	0.0398589	-0.369729870957574	0.42046	-1.59731970724114	0.0302056	-0.7553339496499	0.146328
sir13506	CGCCGTCACTACCTTCTCCTAAGT	CAGCGGCAGTGATGGAAGAGGATT	190	235	382	153	88	134	525	334	568	111	439	233	269	125	475.667	261	-1.10567807789454	0.0779385	-0.865901122184723	0.147421	-1.0621217119078	0.236084	-0.822344756197983	0.0888829
sir7097	CACCGATATGTTGTAGTTGTCCAG	TGGTGGCTATACAACATCAACAGG	303	248	330	153	96	184	871	738	1019	564	697	479	293.667	144.333	876	580	-1.02477499419369	0.0133681	-0.594877969586239	0.0453058	-2.00664837600937	0.00312792	-1.57675135140192	0.00234133
sir12739	ATGTTGATTTTGCCGTGGCCACG	AGTACAACTAAAACGGCACCGGT	176	186	344	153	67	172	693	736	883	452	615	355	235.333	130.667	770.667	474	-0.848814529155972	0.173446	-0.701219932881263	0.0356562	-1.85899590550421	0.0140971	-1.7114013092295	0.00249607
sir3038	ACGGCGTCGTCCTACCAAGCCGGC	ACTGCCGCAGCAGGATGGTTCGGC	244	184	100	153	115	101	664	552	800	311	478	391	176	123	672	393.333	-0.516917113298057	0.300029	-0.772708779250713	0.0321302	-1.67709413818881	0.00594175	-1.93288580414146	0.00393637
sir10967	TAGTTACAGACATGTCTCGACT	TGATCAATGTCTGTACAGAGCT	112	97	86	153	87	101	94	97	67	135	102	117	98.3333	113.667	86	118	0.209056784774969	0.514119	0.456378294659743	0.076654	-0.0539776210588249	0.854938	0.19334388882595	0.367697
sir12448	GTTGATACAGTATAGCCTAGCAGT	GGCAACTATGTCATATCGGATCGT	326	364	619	152	88	215	683	696	949	468	480	308	436.333	151.667	776	418.667	-1.52452664685918	0.0452559	-0.890254594016657	0.0254529	-1.46489801380557	0.0159037	-0.830625960963043	0.0547265
sir8823	GCTCTGCCTAGCCACTGCGCACAC	CGCGAGACGGATCGGTGACGCGTG	283	259	460	152	90	206	580	841	874	350	389	359	334	149.333	765	366	-1.1613118711376	0.0616039	-1.06361609929597	0.0130875	-1.29330741694759	0.00365668	-1.19561164510596	0.0186191
sir6340	CACGACGACACTGCATAGCGGCAT	ATGTGCTGCTGTGACGTATCGCCG	200	170	307	152	77	148	322	275	365	283	365	266	225.667	125.667	320.667	304.667	-0.844591310306332	0.106607	-0.0738427287119723	0.710406	-1.27762964178941	0.0101843	-0.506881060195046	0.124739
sir8133	CTTGACAACGACAGCAAAAACCGG	ACGAACTGTTGCTGTCGTTTTTGG	148	132	178	152	26	97	233	126	213	179	275	151	152.667	91.6667	190.667	201.667	-0.735915979684922	0.191772	0.0809199953835675	0.836275	-1.13750352374993	0.10348	-0.320667548681445	0.344773
sir12275	TCGTGGACTTGAATGGGGCAAG	AGAGCACCTGAACTTACCCCGT	150	113	152	152	79	112	221	187	208	103	172	131	138.333	114.333	205.333	135.333	-0.274902760061475	0.384877	-0.601450623509725	0.0351213	-0.243271151012364	0.510459	-0.569819014460614	0.0140986
sir101	AAGTGTCGAACGTCGGGTAGGTGG	TATTCACAGCTTGCAGCCCATCCA	332	275	427	151	85	187	182	119	195	53	96	98	344.667	141	165.333	82.3333	-1.28950661719499	0.0189393	-1.0058290788022	0.040002	0.776146621535272	0.152697	1.05982415992806	0.0232696
sir11798	GGTGGCTTCAGCGATTTGGTCAAA	CACCACCGAAGTCGCTAAACCAGT	197	147	318	150	51	150	185	234	330	137	174	157	220.667	117	249.667	156	-0.915360186502657	0.162022	-0.678457188875346	0.0998342	-0.415037499278844	0.323801	-0.178134501651533	0.684215
sir10467	CGACGTACGCAACGGACCATGAGG	ACGCTGCATGCGTTGCCTGGTACT	169	151	241	150	33	128	315	306	378	230	332	253	187	103.667	333	271.667	-0.85108619047819	0.139134	-0.293684618673978	0.184572	-1.38988547898784	0.0238551	-0.832483907183626	0.0148716
sir12790	CTCATGGTCAATGTGAGGCCAGT	TTGAGTACCAGTTACACTCCGGT	213	184	304	150	120	192	463	491	425	366	367	401	233.667	154	459.667	378	-0.601521592594566	0.128993	-0.282201816571752	0.0215962	-1.29545588352617	0.000714928	-0.976136107503358	0.00523786
sir10343	GTGAACAGACAGTCAGGCGTGAAA	ACCACTTGTCTGTCAGTCCGCACT	182	161	208	150	88	128	327	270	411	290	309	347	183.667	122	336	315.333	-0.590208670287115	0.0530029	-0.0915835501605213	0.664752	-1.36999653505535	0.00143847	-0.871371414928759	0.0242206
sir8078	CAGACGAGCTTCGGATGACACCGC	TAGTCTGCTCGAAGCCTACTGTGG	332	237	364	149	79	183	479	372	641	253	323	259	311	137	497.333	278.333	-1.18273868717008	0.0236296	-0.837399432893823	0.0545185	-1.02263780367973	0.0203746	-0.677298549403479	0.0988831
sir11858	TCGTCCAAAAGTGCAGCGTCAGG	AGAGCAGGTTTTCACGTCGCAGT	234	189	233	149	66	98	427	165	359	206	380	202	218.667	104.333	317	262.667	-1.06753315768547	0.0157119	-0.271249711404187	0.608835	-1.33203297252376	0.0671248	-0.53574952624248	0.285771
sir622	ACCGCGACGCCGATGTAGCACTGC	CGTGGCGCTGCGGCTACATCGTGA	163	155	150	149	27	97	305	241	280	194	208	174	156	91	275.333	192	-0.777607578663552	0.141472	-0.520072969977133	0.0167571	-1.07716786052246	0.0512547	-0.819633251836041	0.00328333
sir9316	ACCATCAGTAGCGGACTGCAACAC	GGTGGTAGTCATCGCCTGACGTTG	196	222	436	148	51	124	1061	594	930	560	635	518	284.667	107.667	861.667	571	-1.40270190492657	0.09545	-0.593639129118298	0.112278	-2.40691908139007	0.000500331	-1.59785630558181	0.0219587
sir1917	ACGCGTTCTTGGCAAGAGAGGGAG	CATGCGCAAGAACCGTTCTCTCCC	209	167	229	148	71	180	563	374	463	338	414	357	201.667	133	466.667	369.667	-0.600546395939611	0.13825	-0.336167461670619	0.176507	-1.47479871393936	0.00393718	-1.21041977967037	0.0100054
sir1397	AATAGCAAGCCTGCCAACCGTGCT	TGTTATCGTTCGGACGGTTGGCAC	165	123	242	148	89	163	268	284	218	206	201	216	176.667	133.333	256.667	207.667	-0.405992359675837	0.355596	-0.305626282558262	0.0738259	-0.639232163249277	0.0319698	-0.538866086131703	0.11688
sir3141	AATCATTATATAGCCAAGACCGAT	TATTAGTAATATATCGGTTCTGGC	96	104	97	148	101	77	216	122	176	171	136	161	99	108.667	171.333	156	0.134409033430312	0.669238	-0.135259829610474	0.626769	-0.521636565352327	0.112077	-0.791305428393113	0.0573058
sir13206	GGGTTCGAGAACTATGTAGACATG	TGCCCAAGCTCTTGATACATCTGT	479	398	758	147	124	219	874	825	1260	482	688	423	545	163.333	986.333	531	-1.73843698138287	0.0276393	-0.893363429668612	0.0460047	-1.70089261252274	0.0125287	-0.855819060808477	0.0657605
sir2130	AGGTCGACAATATCGGGTGAGGCG	ACTCCAGCTGTTATAGCCCACTCC	195	173	278	147	97	182	410	270	348	285	290	304	215.333	142	342.667	293	-0.600680734468087	0.14352	-0.225905194050474	0.291399	-1.04500973491757	0.00396496	-0.670234194499953	0.0691171
sir2249	AAGCACCGAAGCGAGCCGAAGGCG	TGTTCGTGGCTTCGCTCGGCTTCC	125	106	87	147	81	140	161	252	143	106	96	120	106	122.667	185.333	107.333	0.210679000772657	0.519542	-0.788024194608891	0.086261	0.192645077942396	0.525238	-0.806058117439152	0.0889821
sir497	ACGACGTCGGGTACTGCAGCCTAC	CGTGCTGCAGCCCATGACGTCGGA	174	189	257	146	51	168	508	461	545	285	451	325	206.667	121.667	504.667	353.667	-0.764371751506858	0.125905	-0.512940549070967	0.0532446	-1.53945628714739	0.0196346	-1.28802508471149	0.00107319
sir13122	AGACCACCTAGCGACGACTACAAG	CATCTGGTGGATCGCTGCTGATGT	177	128	168	146	86	103	186	43	140	99	137	134	157.667	111.667	123	123.333	-0.49767908799426	0.120249	0.00390445445591594	0.994302	-0.143364175171177	0.618141	0.358219367278999	0.481833
sir5751	CACGACACGAATCCCGGAGATCGT	TCGTGCTGTGCTTAGGGCCTCTAG	132	121	181	146	50	143	504	371	416	328	442	337	144.667	113	430.333	369	-0.356409769308136	0.434709	-0.221833778525638	0.315702	-1.70729804364521	0.00608216	-1.57272205286271	0.00270943
sir395	ACGTTCCGCTGGACCGCTAGCTTC	GATGCAAGGCGACCTGGCGATCGA	213	178	287	145	67	149	397	388	438	202	275	249	226	120.333	407.667	242	-0.909286436249173	0.0646857	-0.752382950531636	0.00325852	-1.00797071110858	0.0236111	-0.851067225391043	0.00698516
sir14387	AACCACGACAGCAAGCTTGAAAGT	CGTTGGTGCTGTCGTTCGAACTTT	238	163	307	145	65	175	267	217	345	191	272	241	236	128.333	276.333	234.667	-0.878890914500734	0.111926	-0.235796672858453	0.398147	-0.870716983055033	0.0581811	-0.227622741412753	0.509952
sir13971	TTGACTAGCTCGTTAATCAAAG	TGAACTGATCGAGCAATTAGTT	154	160	203	145	119	134	129	123	185	105	159	130	172.333	132.667	145.667	131.333	-0.377395849771286	0.0820397	-0.149437650044222	0.599414	0.0145728010872723	0.942357	0.242531000814336	0.347211
sir11713	TCCGAGTTCTAGCACACGTTCAGC	GGAGGCTCAAGATCGTGTGCAAGT	90	52	144	145	71	123	222	208	288	174	214	216	95.3333	113	239.333	201.333	0.245270126357955	0.636058	-0.249435294497973	0.249159	-0.833263276188735	0.0268644	-1.32796869704466	0.0166479
sir13664	CTCTTCTTGGACTACGACGGAACA	GGGAGAAGAACCTGATGCTGCCTT	283	265	381	144	73	164	463	228	571	237	352	225	309.667	127	420.667	271.333	-1.28588759888933	0.0158222	-0.632611210716302	0.242706	-1.09523779677293	0.0421572	-0.441961408599896	0.360056
sir11309	CGCCTGTAGGGGCCGACGTAGAAG	CGGCGGACATCCCCGGCTGCATCT	185	188	260	143	55	112	262	247	274	166	206	167	211	103.333	261	179.667	-1.0299372841541	0.0388937	-0.538727034538535	0.00603852	-0.798017057478268	0.0577257	-0.306806807862699	0.123906
sir14032	GATGACACGTGAGGCTACGCAAGG	CACTACTGTGCACTCCGATGCGTT	134	144	186	143	56	131	297	276	280	263	289	217	154.667	110	284.333	256.333	-0.491658780881756	0.229663	-0.149562143356464	0.272294	-1.22051757371601	0.0131316	-0.878420936190718	0.00165171
sir9961	ACCCTACAGTCCAGAGTGGCTATC	TGTGGGATGTCAGGTCTCACCGAT	108	158	152	143	45	116	231	222	293	163	234	244	139.333	101.333	248.667	213.667	-0.459431618637298	0.316279	-0.218851273636497	0.360011	-1.07625303317516	0.0442793	-0.835672688174355	0.0161101
sir12733	GACGGAAGTAGTTTTTTGGCCATA	TACTGCCTTCATCAAAAAACCGGT	196	141	67	143	82	72	360	322	465	292	426	328	134.667	99	382.333	348.667	-0.443892361951029	0.457959	-0.132982539768884	0.596277	-1.81634801544618	0.00549162	-1.50543819326403	0.0120547
sir7800	CACCGCATCCCAGGACAGGCCCGG	CGGTGGCGTAGGGTCCTGTCCGGG	163	86	110	143	83	96	151	79	89	71	141	113	119.667	107.333	106.333	108.333	-0.156923155708435	0.693952	0.0268832941509476	0.950615	-0.0133790298011999	0.972546	0.170427420058182	0.698387
sir5964	ACCTTGTCGTCTTGCCAGAATCCT	TCTGGAACAGCAGAACGGTCTTAG	309	196	294	142	52	141	484	276	513	161	266	175	266.333	111.667	424.333	200.667	-1.25403440758284	0.0288605	-1.08039702714166	0.0518038	-0.845602391414567	0.115668	-0.671965010973381	0.128398
sir13173	TGACACAGCGAGCAGGAGGACATC	CGACTGTGTCGCTCGTCCTCCTGT	276	263	295	142	52	213	610	523	742	296	421	302	278	135.667	625	339.667	-1.03501858917842	0.0400856	-0.879736544104792	0.0195015	-1.32405335189957	0.0299989	-1.16877130682594	0.00571721
sir9054	CATTTGGTCATAGATCGCACACGC	ACGTAAACCAGTATCTAGCGTGTG	258	188	251	142	70	165	437	381	433	312	364	298	232.333	125.667	417	324.667	-0.886594132599759	0.0422901	-0.361088112083478	0.0267542	-1.36935724881368	0.00470284	-0.843851228297397	0.00298118
sir3615	CGACACGTGGCGAATGACTGAGAG	GCGCTGTGCACCGCTTACTGACTC	147	134	176	142	75	88	125	57	155	98	98	85	152.333	101.667	112.333	93.6667	-0.583384922607821	0.102127	-0.262178460960932	0.558865	0.118239112229322	0.722178	0.439445573876211	0.273461
sir2948	AATCACACGTCTACTAGGCCGGC	CTTTAGTGTGCAGATGATCCGGC	173	135	222	142	111	207	191	248	328	175	239	206	176.667	153.333	255.667	206.667	-0.204358498506186	0.571146	-0.306958362228696	0.3261	-0.430634354329862	0.189588	-0.533234218052372	0.168379
sir14294	ATCGGCCGGACAGTCATCACAAGG	CTTAGCCGGCCTGTCAGTAGTGTT	176	183	261	141	33	130	455	250	449	258	302	192	206.667	101.333	384.667	250.667	-1.02819689183065	0.0740208	-0.617838656967845	0.146696	-1.30666133823405	0.0333957	-0.896303103371245	0.0704527
sir8305	CATTCAAGTCAGACATATACAG	GTGTAAGTTCAGTCTGTATATG	270	230	170	141	124	156	206	241	203	211	200	185	223.333	140.333	216.667	198.667	-0.670340862278739	0.0528863	-0.125127387453655	0.277645	-0.501492097395765	0.0080939	0.0437213774293181	0.842809
sir11887	TACTAGGTCAGCGGAGTCACA	CGATGATCCAGTCGCCTCAGT	201	136	215	141	97	170	224	189	159	154	154	118	184	136	190.667	142	-0.436099114806674	0.211342	-0.425161716552551	0.0943761	-0.0622842782543427	0.817707	-0.0513468800002203	0.838934
sir14185	TTGCGGCATGATGTTTCCCAAGT	AGAACGCCGTACTACAAAGGGTT	200	147	183	141	109	170	44	62	83	54	67	50	176.667	140	63	57	-0.335603031784439	0.194417	-0.144389909335175	0.653337	1.29639300278023	0.0106296	1.48760612522949	0.00412786
sir1183	AACTCGTTGACTATGACCTTTGTG	TGTTGAGCAACTGATACTGGAAAC	194	210	316	140	36	123	54	11	44	26	39	0	240	99.6667	36.3333	21.6667	-1.26785142213157	0.0485581	-0.745816511748472	0.444962	2.20163386116965	0.0846525	2.72366877155275	0.00729107
sir2790	AGTTGGTGATGGCGAAGCGGC	CGTCAACCACTACCGCTTCGC	328	226	226	140	120	159	168	232	230	94	75	91	260	139.667	210	86.6667	-0.896523880050259	0.0283107	-1.27684020535882	0.00482672	0.688438620670897	0.0140335	0.308122295362332	0.279097
sir4997	CGTACTCATCCTACAGCTGGTCGT	CAGCATGAGTAGGATGTCGACCAG	202	156	237	140	65	115	321	225	358	208	225	199	198.333	106.667	301.333	210.667	-0.894817763307944	0.0465067	-0.516398214238085	0.0879879	-0.981852653289741	0.0111771	-0.603433104219882	0.0889619
sir11783	CGGGCAACCGACGATCGTGTCATT	TCGCCCGTTGGCTGCTAGCACAGT	302	264	495	139	56	201	544	721	741	310	496	336	353.667	132	668.667	380.667	-1.42185232083516	0.0556476	-0.812758955249338	0.0280267	-1.52799031528323	0.0256677	-0.918896949697416	0.0295343
sir14058	AATCACTTGACCTCAGCAACA	GTTTAGTGAACTGGAGTCGTT	320	277	261	139	86	192	326	276	248	131	247	194	286	139	283.333	190.667	-1.04093026405488	0.014107	-0.571447694246675	0.084314	-0.455967763333726	0.318571	0.0135148064744816	0.930735
sir2818	ATGTGTTCGCATAGGTTGTCCGTG	GATACACAAGCGTATCCAACAGGC	317	220	402	139	121	214	493	496	738	416	519	326	313	158	575.667	420.333	-0.986238098755515	0.0605415	-0.453699807200704	0.189845	-1.41160931142996	0.0138056	-0.87907101987515	0.0532072
sir11270	CTTCCAGACGGTAAGCCAACGAAC	TGGAAGGTCTGCCATTCGGTTGCT	183	167	225	139	45	111	324	197	342	210	296	186	191.667	98.3333	287.667	230.667	-0.962847001582534	0.0465884	-0.318588521542231	0.370452	-1.23005708338752	0.0383007	-0.585798603347218	0.120541
sir7611	ACCCGCTGGTCAGTATGAGCCCC	GTTGGGCGACCAGTCATACTCGG	171	147	173	139	50	99	297	286	276	180	193	119	163.667	96	286.333	164	-0.769654212872381	0.0667065	-0.803999815799224	0.00659309	-0.772589503896928	0.119166	-0.806935106823771	0.000287189
sir7405	ACGATTGGTTGCAGCATGGGCCTA	TTTGCTAACCAACGTCGTACCCGG	230	162	211	139	82	157	288	298	321	172	186	189	201	126	302.333	182.333	-0.673771767679012	0.0688811	-0.729561717735966	0.000413179	-0.533154598571484	0.07216	-0.588944548628438	0.0107746
sir4681	CAGACGCTTCGGACCTTCGTTCGG	CAGTCTGCGAAGCCTGGAAGCAAG	312	243	450	138	50	130	475	395	423	243	267	202	335	106	431	237.333	-1.66009683078194	0.0268629	-0.860773128843856	0.00302239	-1.16285047568204	0.0179363	-0.363526773743963	0.214955
sir9256	AGACTACGAGTCGGTGAAGAACGT	AATCTGATGCTCAGCCACTTCTTG	214	219	408	138	41	104	438	457	517	314	326	215	280.333	94.3333	470.667	285	-1.57130374742326	0.0563063	-0.72374376349792	0.0119529	-1.59512236694138	0.0135118	-0.747562383016036	0.0491553
sir1428	AGGCATAAAGATACCAGCAGTGGC	CGTCCGTATTTCTATGGTCGTCAC	135	234	395	138	51	136	320	299	446	220	308	224	254.667	108.333	355	250.667	-1.23313292011993	0.145151	-0.502048863435563	0.126186	-1.21029294376182	0.0246922	-0.479208887077452	0.320658
sir4871	CGTCCGGACTCCGTTGCGATTCAC	GTGCAGGCCTGAGGCAACGCTAAG	228	186	242	138	48	131	441	390	484	300	401	255	218.667	105.667	438.333	318.667	-1.04921297447868	0.0278189	-0.459980276198916	0.0788459	-1.59252777784134	0.0148527	-1.00329507956158	0.00234647
sir5081	AGCCCGACTGCTTGGATTCGTCTT	TGTCGGGCTGACGAACCTAAGCAG	159	136	281	138	56	105	511	370	468	324	383	333	192	99.6667	449.667	346.667	-0.945923327244208	0.143931	-0.375306819919813	0.0867042	-1.79836613883035	0.00119723	-1.22774963150596	0.0137043
sir5174	GACCATGATGGAGGAGACCGTCAT	GGCTGGTACTACCTCCTCTGGCAG	210	155	178	138	66	131	437	309	462	280	381	310	181	111.667	402.667	323.667	-0.696791102459227	0.0680005	-0.315077253905887	0.231536	-1.53531020007406	0.00492333	-1.15359635152072	0.0113908
sir9589	ACATGTCTCGACTGAATTTAAC	TCTGTACAGAGCTGACTTAAAT	191	153	125	138	90	111	142	133	112	142	64	85	156.333	113	129	97	-0.468302649379033	0.140709	-0.411314413236126	0.26876	0.22026612022806	0.58705	0.277254356370966	0.264683
sir3428	ACCGACGATCGTGTCATTGTAGAA	GTTGGCTGCTAGCACAGTAACATC	281	259	547	137	32	172	437	398	462	245	301	248	362.333	113.667	432.333	264.667	-1.67250829600314	0.0707489	-0.707967567108742	0.00298886	-1.21936726811879	0.0300764	-0.25482653922439	0.499577
sir5111	AAGCACTGCCATCGCTATCGTCGG	TGTTCGTGACGGTAGCGATAGCAG	154	154	207	137	45	129	310	145	309	195	283	188	171.667	103.667	254.667	222	-0.727657851939978	0.118621	-0.198050460964487	0.630293	-1.09860759694066	0.0493595	-0.569000205965168	0.223095
sir3044	CCACATCGATTCTACTGTCCCGAA	ACGGTGTAGCTAAGATGACAGGGC	143	117	133	137	45	100	312	297	346	244	346	219	131	94	318.333	269.667	-0.478834149859813	0.253703	-0.239361030493133	0.305581	-1.52044454003118	0.0203729	-1.2809714206645	0.000331444
sir6221	AATCTTGGAAGACTGTTGTGGCGT	TGTTAGAACCTTCTGACAACACCG	135	134	149	137	59	143	886	823	1331	419	648	508	139.333	113	1013.33	525	-0.302217668944539	0.392275	-0.948719495056307	0.0478601	-2.2159946501383	0.00460037	-2.86249647625007	0.00545439
sir4725	CGGTTACTGAGGCTTGGAGTTCTG	GCGCCAATGACTCCGAACCTCAAG	272	200	259	136	44	111	467	407	608	262	316	226	243.667	97	494	268	-1.32885225304415	0.0141854	-0.882278041126905	0.0254991	-1.46617634827065	0.0107495	-1.0196021363534	0.01698
sir13251	CTTGGGAACGGCAATCACATC	TTGAACCCTTGCCGTTAGTGT	319	217	289	136	159	149	281	234	214	213	226	165	275	148	243	201.333	-0.893834442783072	0.014875	-0.271370265001858	0.199976	-0.443988872974973	0.0537571	0.178475304806241	0.426623
sir1708	ACCCACGAAGTGTACACATGCT	TGTGGGTGCTTCACATGTGTAC	257	158	180	136	115	139	203	170	154	160	65	131	198.333	130	175.667	118.667	-0.609415544445695	0.0918298	-0.565925720670817	0.145542	0.131596882783213	0.716828	0.175086706558091	0.533435
sir10765	ACACTTATTTTAGGACGGAGG	TCTGTGAATAAAATCCTGCCT	241	216	265	136	143	201	163	208	217	96	138	131	240.667	160	196	121.667	-0.588964431278653	0.0320332	-0.687919691068985	0.0246097	0.395137941841139	0.190598	0.296182682050807	0.110864
sir6413	AGGATCTCCATTTTCGGCAGGCAT	CCTCCTAGAGGTAAAAGCCGTCCG	110	129	238	136	92	126	149	140	293	175	215	209	159	118	194	199.667	-0.430239905922514	0.384691	0.0415368498805017	0.917056	-0.758806642705788	0.0109979	-0.287029886902772	0.611491
sir5756	ACGTACAACAACACACGAGATCGT	TGTGCATGTTGTTGTGTGCTCTAG	318	266	351	135	49	145	299	270	389	157	249	130	311.667	109.667	319.333	178.667	-1.50687878103976	0.00676076	-0.837792655278408	0.050388	-0.704145416722531	0.217425	-0.0350592909611811	0.868778
sir7599	ATGTAAACAACGCCAGATAGCCAG	TTTACATTTGTTGCGGTCTATCGG	201	170	271	135	62	114	255	204	270	185	204	168	214	103.667	243	185.667	-1.0456587169917	0.0404013	-0.388241486986905	0.0635757	-0.840762747209429	0.0270739	-0.183345517204634	0.46491
sir10844	CTTGCTGGATCAAGAAGGAGGAGA	GGGAACGACCTAGTTCTTCCTCCT	193	163	195	135	61	141	710	528	926	482	693	528	183.667	112.333	721.333	567.667	-0.709303727389299	0.0618131	-0.345622064148273	0.308002	-2.33725793849668	0.00273666	-1.97357627525566	0.00962367
sir6899	CCACCCGCGTCCGGCCAGCCG	CGGGTGGGCGCAGGCCGGTCG	190	104	125	135	55	84	67	49	57	39	46	34	139.667	91.3333	57.6667	39.6667	-0.612774350738825	0.238135	-0.539810464328781	0.0452798	1.20321431965258	0.0941657	1.27617820606263	0.0360294
sir6805	CGAGTTCTAGCACACGTTCAGCTC	AGGCTCAAGATCGTGTGCAAGTCG	182	145	373	134	47	170	787	950	897	549	706	518	233.333	117	878	591	-0.995883891527768	0.217322	-0.571062809357826	0.0190295	-2.33664960059413	0.00231369	-1.91182851842419	0.00165077
sir5209	CGGTTCGCAACTGCCATTAGTCGC	GCGCCAAGCGTTGACGGTAATCAG	223	184	257	134	136	119	204	205	135	131	130	128	221.333	129.667	181.333	129.667	-0.771413086360733	0.0135604	-0.483836496264148	0.0897674	0	1	0.287576590096585	0.270777
sir2381	AGGGCGTGGAGTTCGGTCGTCGTC	GCTCCCGCACCTCAAGCCAGCAGC	190	130	244	134	89	140	398	249	368	183	283	207	188	121	338.333	224.333	-0.635725614403043	0.141514	-0.592801317462221	0.10497	-0.890636956614567	0.0389988	-0.847712659673745	0.0554123
sir286	AAATTGCCGACTTTGGTCTCC	GTTTTAACGGCTGAAACCAGA	97	102	90	134	80	91	126	138	100	120	319	173	96.3333	101.667	121.333	204	0.0777397499495701	0.767295	0.749593202493956	0.243902	-1.0047224102424	0.172759	-0.332868957698018	0.100321
sir10312	CGGGCTACCGCTACAGATGTGATT	TGGCCCGATGGCGATGTCTACACT	220	205	308	133	52	112	393	363	503	243	286	199	244.333	99	419.667	242.667	-1.30335026733305	0.0225647	-0.790267927520321	0.0231289	-1.29347551939793	0.0146896	-0.780393179585205	0.0302664
sir10105	CCCTCCGTAAACTAATATAAG	GAGGGAGGCATTTGATTATAT	288	285	256	133	76	131	130	237	180	83	147	66	276.333	113.333	182.333	98.6667	-1.28583735535805	0.00156162	-0.885943657163607	0.101811	0.199937570508752	0.660127	0.599831268703194	0.0446618
sir7084	CCACACAATTCCGTCTGATTCCTT	TCGGTGTGTTAAGGCAGACTAAGG	242	188	238	133	49	105	413	271	461	274	287	263	222.667	95.6667	381.667	274.667	-1.21879736579836	0.0136254	-0.474631355801088	0.13607	-1.52159360050753	0.00221726	-0.777427590510254	0.0560091
sir1321	AGGCCTTTGGTCCCGGTTGGTGGC	TCTCCGGAAACCAGGGCCAACCAC	227	151	232	133	62	115	262	225	297	136	144	146	203.333	103.333	261.333	142	-0.976541027176011	0.0415301	-0.88000022388937	0.00474286	-0.458585214951601	0.146898	-0.36204441166496	0.157953
sir8533	GCTTTCGATCGCTATGCTCGACAT	CCCGAAAGCTAGCGATACGAGCTG	150	198	298	133	40	174	191	387	441	150	347	243	215.333	115.667	339.667	246.667	-0.896598502115664	0.166004	-0.461556875649502	0.38258	-1.09258960793805	0.131892	-0.657547981471889	0.228689
sir2453	ACTTGGAACGTTCGCGATCTCGAT	CGTGAACCTTGCAAGCGCTAGAGC	153	132	196	133	40	136	181	185	259	167	239	169	160.333	103	208.333	191.667	-0.638430055865667	0.193386	-0.120294233717712	0.656026	-0.895955117927363	0.0876804	-0.377819295779407	0.203264
sir3183	ACGTGGTTGATGTAGTCGTACGTC	GTTGCACCAACTACATCAGCATGC	161	121	177	133	84	147	477	437	516	367	436	384	153	121.333	476.667	395.667	-0.334555703215112	0.279546	-0.268695212023845	0.0583842	-1.70530957944321	0.000625713	-1.63944908825194	0.000330702
sir5071	ACTGGTACTCTCCATACAGGTCAC	CGTGACCATGAGAGGTATGTCCAG	269	260	345	132	74	161	466	317	551	258	482	361	291.333	122.333	444.667	367	-1.25185321665739	0.0104345	-0.276944197620216	0.455835	-1.58496250072116	0.0245557	-0.610053481683987	0.105316
sir14040	CTTCTGACTCGGCTCTAGCAAAT	ACGAAGACTGAGCCGAGATCGTT	157	121	225	132	47	113	252	320	449	164	281	236	167.667	97.3333	340.333	227	-0.78459003092551	0.152847	-0.58425616286573	0.166339	-1.22168642913205	0.0385633	-1.02135256107227	0.0573859
sir14086	CCTGACCGCAGCATTATTCCAAGG	TTGGACTGGCGTCGTAATAAGGTT	163	129	134	132	62	118	281	219	266	190	206	147	142	104	255.333	181	-0.44930740136359	0.186575	-0.496392194120596	0.0443233	-0.799406168942113	0.0498643	-0.846490961699119	0.00617925
sir7413	CGGCAGCGCCGTGTCACGGGCCGC	AGGCCGTCGCGGCACAGTGCCCGG	131	132	220	132	56	167	441	409	401	276	321	289	161	118.333	417	295.333	-0.444204164443729	0.387969	-0.497703185610802	0.00255805	-1.31948767416297	0.00748052	-1.37298669533005	0.00131326
sir13739	ATGATAATATGATGCCGAAAA	TGTACTATTATACTACGGCTT	616	581	339	131	60	149	554	624	463	223	254	133	512	113.333	547	203.333	-2.17557156458345	0.0119678	-1.42769409106346	0.00434507	-0.843274496312547	0.11807	-0.0953970227925566	0.740977
sir6316	CAGTAAACTTACTGGCATCGGCCT	GTGTCATTTGAATGACCGTAGCCG	141	160	222	131	36	128	1148	1213	1315	735	865	709	174.333	98.3333	1225.33	769.667	-0.826095991997738	0.127575	-0.670868593514919	0.0026502	-2.96848131352491	0.000306663	-2.81325391504209	4.23321e-05
sir10879	AGGTTTCGTTCCGATGCCAGGAGA	TATCCAAAGCAAGGCTACGGTCCT	246	168	276	131	92	196	451	365	453	299	380	296	230	139.667	423	325	-0.71964611796618	0.110635	-0.380217945204133	0.0703485	-1.21845197493762	0.0106132	-0.879023802175575	0.0112088
sir6798	CACCACGACATCTTGCCAGAGCAT	CAGTGGTGCTGTAGAACGGTCTCG	142	89	181	131	32	119	238	218	263	201	192	182	137.333	94	239.667	191.667	-0.546949174784425	0.350511	-0.32242981460756	0.0273304	-1.02786679343294	0.036799	-0.803347433256079	0.026073
sir2580	ATACTCCATATAGCCTAGTGCGGC	TGTATGAGGTATATCGGATCACGC	137	99	218	131	43	160	267	316	281	306	275	249	151.333	111.333	288	276.667	-0.442844194816863	0.465932	-0.0579199759291813	0.633533	-1.31326323376024	0.0130922	-0.928339014872554	0.0228237
sir9844	CTGGCCTCCGTCGGAGTGAGTAGC	GGGACCGGAGGCAGCCTCACTCAT	172	149	124	131	80	136	191	180	190	108	189	120	148.333	115.667	187	139	-0.358869673275499	0.222401	-0.427953387164129	0.132716	-0.265111720866403	0.492688	-0.334195434755033	0.053856
sir10785	ACAAATATTTGGGAACGGAGG	TCTGTTTATAAACCCTTGCCT	418	417	466	130	113	129	157	313	153	82	167	54	433.667	124	207.667	101	-1.80624643560976	5.44401e-05	-1.03991436955105	0.164043	0.29598482763508	0.540566	1.06231689369379	0.0148377
sir4789	ATCATGGATTTCTACGGGCTTCTT	GGTAGTACCTAAAGATGCCCGAAG	302	229	349	130	124	128	347	228	440	249	351	222	293.333	127.333	338.333	274	-1.20393088548891	0.00897822	-0.304269428390856	0.427065	-1.10556575564593	0.0202965	-0.205904298547879	0.558469
sir9860	CTGCACGCCATCGCTTCGAGTATG	GGGACGTGCGGTAGCGAAGCTCAT	156	130	170	130	15	85	420	223	360	281	295	232	152	76.6667	334.333	269.333	-0.987399963220366	0.100774	-0.311894407860386	0.349097	-1.81272143180742	0.00748512	-1.13721587644744	0.0374307
sir13184	TCCATGAGGTCTATGATCGACAAG	CGAGGTACTCCAGATACTAGCTGT	136	126	245	130	50	134	340	265	334	202	376	253	169	104.667	313	277	-0.691221188111714	0.242165	-0.17627668088343	0.561784	-1.40408391787872	0.0420194	-0.889139410650434	0.0330578
sir8736	CCTCCGTTCAGATTACAGTCACTA	AGGGAGGCAAGTCTAATGTCAGTG	169	119	147	130	52	92	209	172	230	145	157	115	145	91.3333	203.667	139	-0.666839507775564	0.115456	-0.551124996374066	0.0372615	-0.605871490484137	0.137819	-0.490156979082639	0.0580554
sir11170	ACATGTTGTGGATGGACCGATG	TGTGTACAACACCTACCTGGCT	361	270	150	129	49	91	345	259	246	125	143	83	260.333	89.6667	283.333	117	-1.53771637558536	0.0592567	-1.2759918107205	0.00967775	-0.383864857747936	0.401511	-0.122140292883085	0.754069
sir2996	CCTTTCGCGACAGAGTAGCCGTG	TAGGAAAGCGCTGTCTCATCGGC	322	273	462	129	59	178	530	514	565	290	491	352	352.333	122	536.333	377.667	-1.53005982309864	0.0255195	-0.506016464902931	0.0608005	-1.63023230753647	0.0204766	-0.606188949340764	0.0348438
sir11690	GATATGCCGGCTCAGTCTTTCAGA	TACTATACGGCCGAGTCAGAAAGT	186	107	138	129	39	64	162	95	172	125	141	96	143.667	77.3333	143	120.667	-0.893563063961526	0.133585	-0.24498795041634	0.462707	-0.641864891955634	0.220615	0.00671022158955231	0.98501
sir1360	AACAATCGTATATCAGGTGCA	CGTTGTTAGCATATAGTCCAC	224	241	164	129	130	122	205	184	189	146	171	173	209.667	127	192.667	163.333	-0.723269019385967	0.0244669	-0.238287743498108	0.0525098	-0.362990751509249	0.0158935	0.12199052437861	0.52108
sir8397	GAAACTATTTCACGCGGCTGACCT	CACTTTGATAAAGTGCGCCGACTG	282	202	216	128	53	70	177	98	198	52	63	62	233.333	83.6667	157.667	59	-1.47966755788156	0.0111225	-1.4180908232564	0.0322905	0.503938003867775	0.343411	0.565514738492934	0.125647
sir9845	CTGGCCTCCGTCGGAGTGAGTAGG	GGGACCGGAGGCAGCCTCACTCAT	216	136	178	128	60	140	262	256	245	113	148	151	176.667	109.333	254.333	137.333	-0.692296544832478	0.118541	-0.889038719651312	0.000888056	-0.328948522565135	0.369816	-0.525690697383969	0.0303219
sir2429	ATGCGGTTATGCCTCTAAGTCGTG	GTTACGCCAATACGGAGATTCAGC	185	108	193	128	105	83	237	191	219	156	262	197	162	105.333	215.667	205	-0.621031755428678	0.132417	-0.0731793017659052	0.767021	-0.960661852049499	0.0408748	-0.412809398386727	0.150441
sir13915	CTTTGATTAATGAGCTAGTCAAGT	TAGAAACTAATTACTCGATCAGTT	152	118	181	128	88	120	101	127	128	80	92	100	150.333	112	118.667	90.6667	-0.424666200476621	0.155333	-0.388270589716058	0.0571567	0.304854581528421	0.190034	0.341250192288983	0.192691
sir9481	CCGACCGATCAAGCACCGAAACTA	CGGGCTGGCTAGTTCGTGGCTTTG	126	59	258	128	45	188	751	196	899	630	619	650	147.667	120.333	615.333	633	-0.295307861667847	0.722306	0.0408373525037232	0.93822	-2.39516916326233	0.000269344	-2.05902394909076	0.102682
sir3673	CGTACATGTGTTGAACGCGGAGGT	TGGCATGTACACAACTTGCGCCTC	140	93	165	128	80	119	556	537	501	368	490	558	132.667	109	531.333	472	-0.283477795045566	0.409856	-0.170830363907474	0.363214	-2.11445872458492	0.00321996	-2.00181129344682	0.000114823
sir9615	GATGTGGTGATCAGTCGAGTTAGT	TACTACACCACTAGTCAGCTCAAT	163	110	177	127	45	91	269	250	267	230	254	197	150	87.6667	262	227	-0.774862201924735	0.117219	-0.206874514246535	0.11745	-1.37259199871977	0.00853156	-0.80460431104157	0.00623685
sir13489	ACAAATCTAAGACAAGTAATT	TCTGTTTAGATTCTGTTCATT	159	155	135	127	60	78	88	101	92	84	74	89	149.667	88.3333	93.6667	82.3333	-0.760723085290586	0.0453521	-0.186059088636249	0.12476	0.101481317865884	0.784312	0.676145314520221	0.00258402
sir9577	GTTGATCGTTCACCCGGCTTTAGT	CACAACTAGCAAGTGGGCCGAAAT	222	167	232	127	112	140	228	188	252	123	163	158	207	126.333	222.667	148	-0.71239542004939	0.0207262	-0.589288426123946	0.0294668	-0.228361828179014	0.221085	-0.105254834253571	0.599476
sir5167	CTGCATCCACCACCACGCCGTCGT	GCGACGTAGGTGGTGGTGCGGCAG	205	127	201	127	74	130	741	760	898	355	481	456	177.667	110.333	799.667	430.667	-0.687304315951958	0.0971476	-0.89282708759951	0.00416625	-1.96470294788671	0.00167337	-2.17022571953426	0.000363313
sir9539	CAGCCGGCTATAGAGACAAAACAA	AAGTCGGCCGATATCTCTGTTTTG	210	159	275	127	127	162	361	227	363	217	212	222	214.667	138.667	317	217	-0.630477159973525	0.099243	-0.546787797694928	0.0908664	-0.646074015024544	0.00286094	-0.562384652745947	0.142429
sir13763	CAGTTCCACCATGGCCGACGAAGA	GGGTCAAGGTGGTACCGGCTGCTT	137	121	191	127	54	127	361	264	399	264	290	232	149.667	102.667	341.333	262	-0.543785094046246	0.218839	-0.381614497741394	0.142616	-1.35159896156371	0.00572551	-1.18942836525885	0.013489
sir3026	CACCCGCGTCCGGCCAGCCGGC	GGGTGGGCGCAGGCCGGTCGGC	168	111	136	127	64	112	52	44	58	32	20	31	138.333	101	51.3333	27.6667	-0.453793542761336	0.212036	-0.891747109347977	0.0133113	1.86813455212603	0.0193856	1.43018098553939	0.00687855
sir5012	ACACTTGGTCTCGTACTGGGTCGT	GCTGTGAACCAGAGCATGACCCAG	130	94	173	127	79	101	465	208	390	205	282	261	132.333	102.333	354.333	249.333	-0.370900351772779	0.324354	-0.507031421643468	0.258026	-1.28479961451746	0.00541194	-1.42093068438815	0.0494473
sir3793	CGGTGACGCTAGGGTTGTAGAGAT	AAGCCACTGCGATCCCAACATCTC	324	245	490	126	57	132	818	407	774	396	463	363	353	105	666.333	407.333	-1.74927885560506	0.031115	-0.710034186925898	0.124506	-1.95582055143145	0.00135265	-0.916575882752291	0.103237
sir12944	CCAGCTTTGGCGCCCCACC	TTGGTCGAAACCGCGGGGT	330	303	202	126	115	143	480	411	203	172	248	170	278.333	128	364.667	196.667	-1.12066988664026	0.0194773	-0.890825878543353	0.126051	-0.619608643528047	0.0633434	-0.389764635431142	0.400766
sir14587	TTAGCTCGTTGTTGGACAAATC	ACAATCGAGCAACAACCTGTTT	257	246	215	126	94	166	192	218	156	140	131	143	239.333	128.667	188.667	138	-0.895382996554971	0.0104271	-0.451171285332557	0.0506603	-0.101029920231245	0.681627	0.343181790991169	0.0820622
sir8238	ACTGGCTGGAAGGACGCTCTACGT	CGTGACCGACCTTCCTGCGAGATG	157	152	199	126	92	103	237	147	295	177	197	170	169.333	107	226.333	181.333	-0.662255199649863	0.0255532	-0.319804922994392	0.362387	-0.761033354128036	0.00446928	-0.418583077472566	0.279096
sir9761	GATGTTGGTATGGATCCAGGTACC	AACTACAACCATACCTAGGTCCAT	229	159	147	126	98	121	124	82	99	81	70	54	178.333	115	101.667	68.3333	-0.632942529622978	0.0787636	-0.573185332944803	0.0830301	0.750972452160086	0.0160644	0.810729648838261	0.053745
sir7592	GCACCGATGATGTACCCTAGCCGT	TACGTGGCTACTACATGGGATCGG	181	122	177	126	80	136	297	290	381	182	209	203	160	114	322.667	198	-0.489038080722621	0.147778	-0.704544116473829	0.0147783	-0.796466605914868	0.0116841	-1.01197264166608	0.00957057
sir11847	GTCTGGCCAGCCGGCGTCAGC	AGCAGACCGGTCGGCCGCAGT	96	76	86	126	56	86	111	166	84	53	81	55	86	89.3333	120.333	63	0.0548619350345181	0.882028	-0.933612602666098	0.0900203	0.5038467662367	0.301023	-0.484627771463917	0.238584
sir1308	AAGTGTACACATGCTGTGGA	GCTTCACATGTGTACGACAC	872	673	723	125	100	176	836	924	570	217	242	176	756	133.667	776.667	211.667	-2.49974649848731	0.000619331	-1.87550145788211	0.00640579	-0.663154355204608	0.0573335	-0.0389093145994136	0.873753
sir12478	CATTATTCCAAGACGGCGAGCAAC	TCGTAATAAGGTTCTGCCGCTCGT	292	276	356	125	91	136	693	432	657	319	369	268	308	117.333	594	318.667	-1.39231742277876	0.00241184	-0.898414813541174	0.0336885	-1.44143518934345	0.00331678	-0.947532580105865	0.0284333
sir11111	CTGATCCGTTTGACGTGCCGAGG	GCGACTAGGCAAACTGCACGGCT	186	152	255	125	29	94	397	252	371	226	236	195	197.667	82.6667	340	219	-1.25769198415913	0.0501083	-0.634603876536528	0.0592457	-1.40555324993545	0.0115327	-0.782465142312855	0.0576818
sir13169	GAGGTGTTTAAATAGGCGGACAAT	TACTCCACAAATTTATCCGCCTGT	270	261	323	125	84	162	400	462	577	240	234	210	284.667	123.667	479.667	228	-1.20281688299969	0.00560763	-1.0729983618544	0.00877976	-0.882577138265095	0.0127453	-0.752758617119808	0.0243739
sir3465	ATTTGATAAAGCCGACTAGTAGTA	AATAAACTATTTCGGCTGATCATC	206	209	217	125	52	109	70	51	95	41	34	20	210.667	95.3333	72	31.6667	-1.14390941139871	0.00674511	-1.18503189383252	0.0464505	1.59001572844744	0.0504132	1.54889324601363	0.000458444
sir10373	AATCCCACTGTTTGTACTCTGAAT	GGTTAGGGTGACAAACATGAGACT	165	129	182	125	66	122	205	160	267	118	180	147	158.667	104.333	210.667	148.333	-0.604798916375325	0.0930777	-0.506119222323343	0.156782	-0.507642678921142	0.168967	-0.408962984869159	0.208681
sir12923	CCGCGCGCTTCTTAGCCCAGT	TAGGCGCGCGAAGAATCGGGT	97	84	70	125	62	114	67	78	49	34	88	112	83.6667	100.333	64.6667	78	0.26207612280893	0.470517	0.270451877396277	0.616113	0.363254957176297	0.50007	0.371630711763644	0.173808
sir3211	AGACTCTGACCTAGTTGTGACGTG	TTTCTGAGACTGGATCAACACTGC	262	177	553	124	50	179	563	328	570	337	401	248	330.667	117.667	487	328.667	-1.4906719371157	0.150093	-0.567296626425587	0.157072	-1.48191946310673	0.0220142	-0.558544152416623	0.323238
sir10647	CAAGTAATTCGGAACGGAGGGAGT	CTGTTCATTAAGCCTTGCCTCCCT	278	230	285	124	76	93	208	187	231	130	199	131	264.333	97.6667	208.667	153.333	-1.43642020128173	0.00170639	-0.444528795988243	0.101634	-0.650733196522127	0.106483	0.34115820877136	0.0603749
sir7619	CCTGCTGCAATCCGTCGGAGCCGG	GGGGACGACGTTAGGCAGCCTCGG	195	156	239	124	30	133	374	353	520	238	366	266	196.667	95.6667	415.667	290	-1.03966421757352	0.0682638	-0.519374159093579	0.126731	-1.5999646640604	0.0188507	-1.07967460558047	0.0192118
sir9856	GCGACAAAAGACCGTAGGAGTAGG	CCCGCTGTTTTCTGGCATCCTCAT	103	102	213	124	44	128	533	458	617	467	506	462	139.333	98.6667	536	478.333	-0.497905766451933	0.425518	-0.164216669615879	0.295728	-2.2773816559341	0.000245389	-1.94369255909805	0.00252827
sir13572	GGCCTGCGTTGCTCGTTGTGAAGT	CACCGGACGCAACGAGCAACACTT	240	211	305	123	26	112	293	195	267	186	190	135	252	87	251.667	170.333	-1.53433642765119	0.0163055	-0.56315335327482	0.0763864	-0.969273484367737	0.0782185	0.00190959000863147	0.993811
sir10474	GCGGCCACCAGCAGAAACATGATC	TACGCCGGTGGTCGTCTTTGTACT	197	155	255	123	39	121	418	291	399	244	279	222	202.333	94.3333	369.333	248.333	-1.1008944634238	0.0543886	-0.572645550699664	0.0477714	-1.39643837251764	0.00882367	-0.868189459793506	0.027136
sir3089	ATTGGCGGACATGAGGCACCCGCC	AGTAACCGCCTGTACTCCGTGGGC	146	215	245	123	58	111	441	361	275	173	301	189	202	97.3333	359	221	-1.05334942459293	0.0419171	-0.69993747443162	0.0921892	-1.18304050123257	0.0512968	-0.829628551071257	0.0490848
sir13273	GGCACCTCCGAGTTCTAGCACACG	TGCCGTGGAGGCTCAAGATCGTGT	218	156	305	123	37	192	543	824	866	536	849	583	226.333	117.333	744.333	656	-0.947836145607435	0.154936	-0.182253030483234	0.564004	-2.48308288670194	0.00737658	-1.71749977157774	0.00931023
sir12646	GTCGTCTTGCCAGAATCCTCCAGG	AACAGCAGAACGGTCTTAGGAGGT	181	116	211	123	61	96	290	219	282	147	255	194	169.333	93.3333	263.667	198.667	-0.8594016698272	0.0845093	-0.408365364010631	0.166545	-1.0898855035172	0.0431606	-0.638849197700626	0.0584164
sir6903	GAACTCATCCAGCGTCGCCAGCGG	CACTTGAGTAGGTCGCAGCGGTCG	174	123	140	123	54	98	1198	1071	1307	667	1201	681	145.667	91.6667	1192	849.667	-0.668201661088576	0.098118	-0.488415363161116	0.143498	-3.21242784961018	0.0127896	-3.03264155168272	0.00011552
sir14210	ATACCTGGATCCATACCAACA	TCTATGGACCTAGGTATGGTT	96	92	63	123	93	62	61	71	39	43	66	52	83.6667	92.6667	57	53.6667	0.147397518772735	0.682609	-0.0869356367712809	0.787769	0.788024194608891	0.107202	0.553691039064874	0.130573
sir6198	CGGTTTATGAGTTATTTGGCTA	ATGCCAAATACTCAATAAACCG	139	121	85	123	102	100	150	163	125	154	106	111	115	108.333	146	123.667	-0.0861566437497146	0.722548	-0.23951168298037	0.302344	-0.190979468704987	0.416022	-0.344334507935642	0.185286
sir10007	CATCAGAATAGTGCGGGTCCTAGC	TGGTAGTCTTATCACGCCCAGGAT	173	181	275	122	51	133	294	273	430	293	285	221	209.667	102	332.333	266.333	-1.03952836418664	0.0609093	-0.319398001470219	0.290459	-1.38466385023533	0.00874313	-0.664533487518907	0.106594
sir5155	AGGGCTCATCACCATGGCCGTCGG	TGTCCCGAGTAGTGGTACCGGCAG	185	176	267	122	40	144	487	542	518	237	382	306	209.333	102	515.667	308.333	-1.03723290619898	0.0665814	-0.741947926045361	0.00982083	-1.59592171271102	0.0170856	-1.30063673255741	0.000752517
sir1831	ATCGCTATCGTCGGTTACCTGGGA	GGTAGCGATAGCAGCCAATGGACC	155	139	237	122	32	128	364	231	383	186	262	160	177	94	326	202.667	-0.91301669840536	0.128517	-0.685763141508648	0.0955395	-1.10837616104479	0.0672903	-0.88112260414808	0.0581361
sir5161	AACCACCATGGGGATCGCCGTCGC	CGTTGGTGGTACCCCTAGCGGCAG	161	150	284	122	56	146	823	931	965	458	685	516	198.333	108	906.333	553	-0.876895855310681	0.149281	-0.712762265068897	0.011754	-2.35624816807124	0.00370273	-2.19211457782945	0.000307689
sir7697	GCGCCGGCGGCGATCCAAAGCCTA	AGCGCGGCCGCCGCTAGGTTTCGG	197	111	228	122	60	136	168	211	149	91	101	103	178.667	106	176	98.3333	-0.753206235173417	0.159209	-0.83982297510925	0.014251	0.108311811035152	0.762008	0.021695071099319	0.949429
sir3958	AACGACGCTAGCTCCGGCAGCC	CGTTGCTGCGATCGAGGCCGTC	155	115	134	122	129	118	153	174	74	53	98	82	134.667	123	133.667	77.6667	-0.130734476691399	0.385662	-0.78327228180064	0.166626	0.663290861406116	0.0287276	0.0107530562968746	0.976971
sir14195	GTTTCCAGCGAGCCAGGCCCAAGT	CGCAAAGGTCGCTCGGTCCGGGTT	232	204	227	121	16	110	342	269	362	162	222	178	221	82.3333	324.333	187.333	-1.42449782852791	0.0157445	-0.791869674560185	0.0149427	-1.18605908863625	0.0500833	-0.553430934668524	0.0249621
sir9792	ACTTACATTGATCGGCAGCGTAGT	CATGAATGTAACTAGCCGTCGCAT	207	198	266	121	33	113	312	232	282	199	183	166	223.667	89	275.333	182.667	-1.32947302451263	0.0188113	-0.591965888458919	0.0212651	-1.03733615127297	0.0342727	-0.299829015219262	0.177497
sir771	ATCAGATAGGTAGTATCCGGATGT	GATAGTCTATCCATCATAGGCCTA	188	190	243	121	45	121	482	383	446	274	389	263	207	95.6667	437	308.667	-1.11354253154479	0.0231287	-0.501583586961518	0.0608623	-1.68996145658455	0.0110294	-1.07800251200127	0.00251259
sir411	AGCTCGGGACGGCGTCGAAGCTCG	CCTCGAGCCCTGCCGCAGCTTCGA	262	180	313	121	68	167	422	393	456	208	312	242	251.667	118.667	423.667	254	-1.08459940324604	0.0507494	-0.738101127511637	0.00888394	-1.09791375652692	0.0319736	-0.751415480792518	0.0158872
sir643	ACGTCTACTAGGCCGGCCAACTAT	TGTGCAGATGATCCGGCCGGTTGA	203	148	347	121	59	160	335	250	381	181	274	231	232.667	113.333	322	228.667	-1.03769229007195	0.145879	-0.493814612662961	0.11713	-1.01267383003511	0.04433	-0.468796152626121	0.274768
sir1967	AGAAGGTGATACATCGGATCGGAG	CATCTTCCACTATGTAGCCTAGCC	170	155	209	121	53	106	183	201	293	162	218	172	178	93.3333	225.667	184	-0.931412914742588	0.0317864	-0.294487566796828	0.33647	-0.979241439833203	0.0279802	-0.342316091887443	0.274487
sir5089	CTACTTCTCTTACCCGGTCGTCGT	TGGATGAAGAGAATGGGCCAGCAG	156	132	162	121	55	110	287	141	304	143	192	156	150	95.3333	244	163.667	-0.653909854438648	0.0709886	-0.57612062396935	0.209469	-0.779707877536304	0.0530356	-0.701918647067005	0.148097
sir3601	CGACTCCATGCCGGTGGTGAGGA	TAGCTGAGGTACGGCCACCACTC	155	92	159	121	51	126	414	308	360	243	365	336	135.333	99.3333	360.667	314.667	-0.446167396723015	0.330245	-0.196841734464974	0.39091	-1.66347452889968	0.00811015	-1.41414886664164	0.00386642
sir4243	CATCGTCAAGCCAAGGAGGAAGCT	ACGTAGCAGTTCGGTTCCTCCTTC	197	101	181	121	70	232	732	429	323	272	1192	556	159.667	141	494.667	673.333	-0.17936799261623	0.756834	0.444864201018354	0.581498	-2.25562572451921	0.126155	-1.63139353088462	0.0565829
sir5267	GACGATGATATAGACGCCAGTCTC	GCCTGCTACTATATCTGCGGTCAG	231	179	321	120	53	105	397	406	357	215	204	192	243.667	92.6667	386.667	203.667	-1.39478652322893	0.0307937	-0.924880520196205	0.000372276	-1.13608749709522	0.00653054	-0.666181494062497	0.0316553
sir6462	ACGTCATCGGGAAGCTAGTCGCCG	CGTGCAGTAGCCCTTCGATCAGCG	159	144	199	120	35	122	302	174	298	208	200	173	167.333	92.3333	258	193.667	-0.857801387901584	0.0857215	-0.413795402739882	0.211783	-1.06865218735534	0.0295069	-0.624646202193638	0.114803
sir8403	GGTACCGAAAATAGCTGACTT	TACCATGGCTTTTATCGACTG	230	221	229	120	139	137	253	284	248	178	234	192	226.667	132	261.667	201.333	-0.780034316058092	0.000142815	-0.378144104453911	0.0407367	-0.609048119245469	0.0178531	-0.207157907641288	0.039412
sir3383	AATCCTGATTCGCACGCCAACGTC	AGTTAGGACTAAGCGTGCGGTTGC	241	140	197	119	82	120	292	179	299	173	232	204	192.667	107	256.667	203	-0.848496195378376	0.0544266	-0.338416217675931	0.274846	-0.923868930784029	0.0104785	-0.413788953081585	0.258677
sir3481	CGTTCCTCTGGCAGCGTTCTAGCC	AAGCAAGGAGACCGTCGCAAGATC	155	99	186	119	59	105	355	393	382	281	322	304	146.667	94.3333	376.667	302.333	-0.636701470692777	0.16931	-0.317148316774028	0.0105071	-1.68030049769664	0.000657489	-1.36074734377789	0.00117265
sir7682	GCCTCTCCGCATGCCAGAAGCCGC	TGCGGAGAGGCGTACGGTCTTCGG	116	96	119	119	53	104	285	292	346	241	233	180	110.333	92	307.667	218	-0.262162950029049	0.436723	-0.497040012147692	0.0299005	-1.24462236871991	0.0103817	-1.47949943083856	0.000661175
sir5152	AGTTGCCTTCAATTGATCCGTCAA	TTTCAACGGAAGTTAACTAGGCAG	336	240	381	118	51	184	527	482	608	258	287	186	319	117.667	539	243.667	-1.43885074121485	0.0236416	-1.14537636752122	0.0034178	-1.05020322268126	0.0609942	-0.756728848987636	0.0166918
sir6600	GATCATGTATGGTATAGCCCGCGG	TACTAGTACATACCATATCGGGCG	249	230	339	118	29	170	487	468	676	254	514	259	272.667	105.667	543.667	342.333	-1.36761800280234	0.0347784	-0.667320600393689	0.137163	-1.69588143617879	0.0677862	-0.995584033770135	0.0219349
sir1485	CAACGACGGATGGACTGCGCTGCT	CAGTTGCTGCCTACCTGACGCGAC	238	217	312	118	71	137	615	387	589	348	408	361	255.667	108.667	530.333	372.333	-1.23435461327186	0.0135053	-0.510304649847733	0.10069	-1.77668531625224	0.00059642	-1.05263535282811	0.0240289
sir1193	ACCTGATATACGATTGTTGCT	CGTGGACTATATGCTAACAAC	554	457	360	117	95	192	544	461	435	241	289	241	457	134.667	480	257	-1.76280137302743	0.00699464	-0.901266046414641	0.00365346	-0.93237556716324	0.021609	-0.0708402405504489	0.741075
sir1806	ATCGGCCAATTTGTCTTCGTGGAC	TGTAGCCGGTTAAACAGAAGCACC	187	163	269	117	54	119	301	259	304	195	210	200	206.333	96.6667	288	201.667	-1.09388650919933	0.0466012	-0.514096170001512	0.00472025	-1.06088224214702	0.00853361	-0.481091902949204	0.0812747
sir10719	GGGGTAGCAGTGCCGAGCGGAGT	CGCCCCATCGTCACGGCTCGCCT	173	123	231	117	55	120	369	334	400	224	227	290	175.667	97.3333	367.667	247	-0.851834592757198	0.106398	-0.573887343285549	0.0137245	-1.34350517342582	0.00772499	-1.06555792395417	0.00629512
sir7902	AGGATGACGACAATAAGAACCCAT	GATCCTACTGCTGTTATTCTTGGG	110	115	182	117	43	72	181	101	188	150	150	87	135.667	77.3333	156.667	129	-0.810903989138675	0.139176	-0.280327190420589	0.472595	-0.738208761016838	0.160929	-0.207631962298753	0.593911
sir2825	AGTTAGCCCACCCGCGTCCGGC	CGTCAATCGGGTGGGCGCAGGC	231	148	162	117	106	130	62	58	84	15	38	32	180.333	117.667	68	28.3333	-0.615960410555635	0.0778224	-1.26303440583379	0.0202052	2.05413343713348	0.000795633	1.40705944185532	0.0139584
sir14203	TATCCGCCGTACAAATCCCCAAGC	GGATAGGCGGCATGTTTAGGGGTT	130	102	161	117	68	96	177	109	226	104	188	151	131	93.6667	170.667	147.667	-0.48395918203768	0.167566	-0.208837111444982	0.610876	-0.656736568334092	0.127486	-0.381614497741394	0.355052
sir12242	ATTTGCAGCGACGGTGGCACC	GTTAAACGTCGCTGCCACCGT	97	132	81	117	68	62	135	179	133	147	130	159	103.333	82.3333	149	145.333	-0.32775717368956	0.413366	-0.0359466964063913	0.841683	-0.819817093192249	0.0311782	-0.52800661590908	0.0982331
sir9136	CAGGATCGCTAGCTTCTCTAACGA	GCGTCCTAGCGATCGAAGAGATTG	442	410	364	116	52	133	518	583	523	196	294	136	405.333	100.333	541.333	208.667	-2.01430783668388	0.000804866	-1.37531707025256	0.0027627	-1.05639917017292	0.106753	-0.417408403741591	0.0115486
sir1663	AACGACCACATTGATCAGCATGTT	TGTTGCTGGTGTAACTAGTCGTAC	201	142	258	116	39	91	422	357	450	292	288	228	200.333	82	409.667	269.333	-1.28870667537195	0.0429936	-0.605057717620867	0.0151878	-1.71569697741256	0.00365151	-1.03204801966148	0.00847588
sir6638	CACCGGCCGTGGTGTTGGACGCCA	CGGTGGCCGGCACCACAACCTGCG	225	189	356	116	47	154	573	595	662	229	363	236	256.667	105.667	610	276	-1.28037560544286	0.0645034	-1.14414097567208	0.00283396	-1.38514792735992	0.0336778	-1.24891329758914	0.00352681
sir2424	CACATGACCGCATGCCCAGTCGCT	GAGTGTACTGGCGTACGGGTCAGC	315	167	314	116	96	174	448	419	617	265	470	361	265.333	128.667	494.667	365.333	-1.04416758327557	0.0660537	-0.437243293660277	0.205109	-1.50557504569245	0.0205269	-0.898650756077155	0.0438634
sir10591	CTTGGCCAGCCACGCACATGGAGA	TGGAACCGGTCGGTGCGTGTACCT	180	135	210	116	63	100	362	307	407	161	251	148	175	93	358.667	186.667	-0.912052300724297	0.0379119	-0.942179345611658	0.0166534	-1.00516170511578	0.059875	-1.03528875000314	0.00711862
sir13787	CATGCGTCGACGGATGGTAGAAAT	GAGTACGCAGCTGCCTACCATCTT	111	105	142	116	48	117	361	260	358	289	302	289	119.333	93.6667	326.333	293.333	-0.34938945704333	0.371973	-0.153805336079035	0.379841	-1.64693339330373	0.00100885	-1.45134927233944	0.00413674
sir9627	CGTGTTGGTCGGGTCAATCTTATG	GTGCACAACCAGCCCAGTTAGAAT	142	51	183	116	83	115	257	174	285	119	168	185	125.333	104.667	238.667	157.333	-0.25996810278601	0.636583	-0.601172727902415	0.103833	-0.588022300470214	0.0798433	-0.929226925586619	0.0917278
sir12534	AACCTAGTTGGCCACTCAAGCAAT	ACTTGGATCAACCGGTGAGTTCGT	300	228	278	115	55	112	408	414	498	201	244	173	268.667	94	440	206	-1.51508467612917	0.00377668	-1.09485918634144	0.00278464	-1.13191167550558	0.0169346	-0.711686185717848	0.00893142
sir7333	AAACATGTTTGATAGGTTGGCCAT	TATTTGTACAAACTATCCAACCGG	178	172	236	115	31	132	277	308	357	156	255	173	195.333	92.6667	314	194.667	-1.07581578169874	0.0512413	-0.689758690732766	0.0360231	-1.07088348615651	0.0798501	-0.684826395190535	0.01858
sir12925	CCGCGCACTTCTTAGCCCAGT	TAGGCGCGTGAAGAATCGGGT	204	206	171	115	73	156	137	191	151	118	91	115	193.667	114.667	159.667	108	-0.756129598702431	0.0407479	-0.564031842851555	0.0476445	0.0864147518174733	0.806209	0.278512507668349	0.160469
sir3194	CCGACGGAGCCACAGTACGGC	GCGGCTGCCTCGGTGTCATGC	157	163	244	115	80	144	291	398	374	240	314	251	188	113	354.333	268.333	-0.73440988926245	0.0894346	-0.401080908529125	0.0966674	-1.24770350986564	0.00627625	-0.914374529132311	0.0178411
sir10529	GACATTGTCCTCGTAGGGTGGAGC	CTCTGTAACAGGAGCATCCCACCT	130	124	198	115	57	111	244	175	215	136	189	143	150.667	94.3333	211.333	156	-0.675520719583305	0.135696	-0.437974310556003	0.100489	-0.725706476751522	0.0693569	-0.48816006772422	0.122292
sir8626	GCTGGATCAAGAAGGAGGAGACGT	TACGACCTAGTTCTTCCTCCTCTG	128	78	149	115	61	109	475	294	560	390	433	485	118.333	95	443	436	-0.31685710533994	0.438082	-0.0229785637780919	0.936921	-2.19832871644598	0.000457994	-1.90445017488413	0.0161617
sir1351	CACAATCGACTCCATGCCGGTGGT	AGGTGTTAGCTGAGGTACGGCCAC	110	55	150	115	42	152	370	443	333	302	434	403	105	103	382	379.667	-0.0277449904829043	0.964687	-0.00883929704879295	0.965907	-1.88208900380374	0.00572133	-1.86318331036963	0.00285055
sir3798	AATGTTCAGCCGGCTATAGAGAC	ACTTACAAGTCGGCCGATATCTC	378	272	410	114	60	171	897	739	862	435	496	389	353.333	115	832.667	440	-1.61939599778503	0.0105646	-0.920235547362142	0.00233654	-1.93586966258028	0.00188173	-1.2367092121574	0.00165191
sir3855	AATAGGTCACCGCGTCCAAGAGGT	CATTATCCAGTGGCGCAGGTTCTC	291	212	391	114	38	163	600	423	544	294	355	205	298	105	522.333	284.667	-1.50492300279604	0.0380349	-0.87569720485209	0.0250146	-1.43888424123321	0.0339668	-0.809658443289263	0.0380341
sir294	ACTCTCGACGCAAGACTAGTCTGA	TTTGAGAGCTGCGTTCTGATCAGA	244	172	279	114	91	132	180	194	281	159	199	166	231.667	112.333	218.333	174.667	-1.04426438642901	0.0238966	-0.321928094887363	0.267353	-0.636818220355592	0.0219211	0.085518071186057	0.77992
sir7618	CTGCTGCAATCCGTCGGAGCCGG	GGGACGACGTTAGGCAGCCTCGG	132	127	149	114	38	109	435	307	452	247	392	224	136	87	398	287.667	-0.644519345401611	0.126267	-0.46837037208585	0.188656	-1.72531075260907	0.0258689	-1.54916177929331	0.00478642
sir7968	ACCGCGAGTAGTGCTGCCGACCAC	CGTGGCGCTCATCACGACGGCTGG	196	167	280	113	51	112	338	327	443	206	197	167	214.333	92	369.333	190	-1.22015047054978	0.0366118	-0.958924056997084	0.00987016	-1.04629365227394	0.0143331	-0.785067238721241	0.0365456
sir4183	AAGGTCCTACAACTTGTCTAAGAT	GTTTCCAGGATGTTGAACAGATTC	221	171	241	113	94	104	299	267	300	200	247	257	211	103.667	288.667	234.667	-1.02529091929774	0.00756609	-0.298791596089428	0.0590699	-1.17866084850669	0.00206093	-0.452161525298384	0.0296717
sir11774	CTCCGTCCGAAAATACTTGTCATC	GGGAGGCAGGCTTTTATGAACAGT	247	209	177	113	86	114	192	164	184	126	109	105	211	104.333	180	113.333	-1.01604284249572	0.00863642	-0.667424660913129	0.00318049	-0.119372089205084	0.466873	0.229246092377511	0.229464
sir9648	ATTACGGTGACGAAGACGATTAAT	TCTAATGCCACTGCTTCTGCTAAT	181	138	185	113	31	119	266	226	230	201	232	150	168	87.6667	240.667	194.333	-0.938360934207614	0.0667285	-0.308502953686675	0.162231	-1.14843308390819	0.0452737	-0.518575103387255	0.0210452
sir13311	CTGCCTAGCCACTGCGCACACACC	GAGACGGATCGGTGACGCGTGTGT	154	166	202	113	62	129	268	415	411	156	178	180	174	101.333	364.667	171.333	-0.779978483126299	0.0429182	-1.08977247359868	0.0168288	-0.757697035750293	0.0317207	-1.06749102622267	0.0194502
sir6603	CAAGTAGCCGACGTGCACCCGCAC	CGGTTCATCGGCTGCACGTGGGCG	129	111	147	113	70	95	341	342	323	242	255	201	129	92.6667	335.333	232.667	-0.477248683420903	0.0887677	-0.527331363595875	0.0041311	-1.32814215348614	0.00240402	-1.37822483366112	6.90825e-05
sir13006	GTTTTGATTATAGCAATGACCAGT	GGCAAAACTAATATCGTTACTGGT	310	234	393	112	56	154	436	465	397	236	382	261	312.333	107.333	432.667	293	-1.54098835954457	0.019142	-0.562355312855735	0.0469214	-1.44880247702879	0.0252341	-0.470169430339952	0.0736754
sir7354	AACAGAAGCATTGATCGTGGCCTC	TGTTGTCTTCGTAACTAGCACCGG	152	112	186	112	44	117	195	120	189	119	154	105	150	91	168	126	-0.721024050297185	0.1372	-0.415037499278844	0.209719	-0.46948528330122	0.274855	-0.163498732282879	0.605889
sir11500	CACGGCCTTTTATTATTGCAGAGT	GTGTGCCGGAAAATAATAACGTCT	121	110	145	112	38	87	225	170	238	173	212	131	125.333	79	211	172	-0.665845602779378	0.126488	-0.294834434005087	0.281101	-1.122484006525	0.0435518	-0.751472837750704	0.0211534
sir11919	TAGCTGACTTTGGTCTCTCAAA	TTATCGACTGAAACCAGAGAGT	385	322	287	111	94	153	432	439	406	159	246	238	331.333	119.333	425.667	214.333	-1.47328626429803	0.00322959	-0.989867882374777	0.00201549	-0.844859150063691	0.0444226	-0.361440768140438	0.0360388
sir10961	GACGTTGGCCACTGCAGTCGAGG	CTCTGCAACCGGTGACGTCAGCT	252	190	242	111	42	109	390	301	446	279	349	178	228	87.3333	379	268.667	-1.38442951334845	0.00908651	-0.496380510364281	0.165655	-1.62121302699052	0.0292927	-0.73316402400635	0.0312194
sir2568	CACTTTACGATTTTGTGCGAA	TGGTGAAATGCTAAAACACGC	301	228	211	111	108	122	139	142	105	87	109	81	246.667	113.667	128.667	92.3333	-1.11775353149214	0.00889549	-0.478714871218892	0.067613	0.299885762974984	0.088443	0.938924423248232	0.0171457
sir13511	TGGTGGCTCCAACCGGTACTAAAG	CCACCACCGAGGTTGGCCATGATT	133	109	128	111	25	103	131	124	180	49	97	93	123.333	79.6667	145	79.6667	-0.630514652535563	0.198825	-0.864004782755342	0.0491102	0	1	-0.233490130219779	0.319406
sir413	AACTCACGCCTAACTTCAAGCTTA	TGTTGAGTGCGGATTGAAGTTCGA	117	115	94	111	17	89	169	248	281	148	192	161	108.667	72.3333	232.667	167	-0.587176921786598	0.283068	-0.478416433014444	0.13969	-1.20711556075073	0.0387793	-1.09835507197857	0.0218957
sir5659	CCGTGAGTCCCTGATCTTGATCGT	AGGGCACTCAGGGACTAGAACTAG	149	105	148	111	72	100	80	22	77	34	51	32	134	94.3333	59.6667	39	-0.506393448347046	0.0996195	-0.613451057680852	0.355374	1.27429352324848	0.0133693	1.16723591391467	0.0353528
sir13927	AAGAATTTCTTGGGCTCAAGA	AGTTCTTAAAGAACCCGAGTT	170	113	122	111	98	110	221	182	118	140	143	147	135	106.333	173.667	143.333	-0.344365484007118	0.189931	-0.276946712689048	0.370478	-0.430780235824591	0.00134337	-0.363361464506521	0.329402
sir11037	TAGCAGTTGGTGATGGCGAAG	GCATCGTCAACCACTACCGCT	151	136	124	111	105	110	100	111	115	69	72	87	137	108.667	108.667	76	-0.334266429450605	0.0242429	-0.515838140066336	0.0102664	0.515838140066336	0.0051033	0.334266429450605	0.0346473
sir11935	CATACCGTACTTCTTGGGCTCAAT	TAGTATGGCATGAAGAACCCGAGT	160	93	116	111	47	176	257	166	172	163	402	167	123	111.333	198.333	244	-0.143772713586344	0.79546	0.298953980088736	0.616761	-1.13199554580999	0.203411	-0.68926885213491	0.100102
sir14613	CGCGACCTCAATTTGACACAAAAC	CAGCGCTGGAGTTAAACTGTGTTT	225	203	284	110	33	104	351	233	339	125	288	122	237.333	82.3333	307.667	178.333	-1.52736619938172	0.010977	-0.786791756357265	0.123403	-1.11502784970383	0.185762	-0.374453406679377	0.190056
sir12076	AGCCTAAAGGAACTAATCATT	GTTCGGATTTCCTTGATTAGT	277	226	152	110	100	139	123	110	108	67	65	76	218.333	116.333	113.667	69.3333	-0.908267870215161	0.0554949	-0.713188210883081	0.00156631	0.74664350806856	0.0181399	0.94172316740064	0.0459081
sir14611	GACTTTCACTGTGTTGCACAAATG	TGCTGAAAGTGACACAACGTGTTT	165	121	147	110	68	99	457	363	368	281	287	260	144.333	92.3333	396	276	-0.644481048677537	0.0440582	-0.520832163301441	0.0191696	-1.57974479145014	0.000255709	-1.45609590607404	0.00160525
sir12158	CCTTGACGGTTGCCGGTCTGCAGT	CGGGAACTGCCAACGGCCAGACGT	128	98	192	110	57	111	344	359	393	279	389	348	139.333	92.6667	365.333	338.667	-0.588418059357375	0.229787	-0.109347396188361	0.491077	-1.86974361404866	0.00258246	-1.39067295087964	0.00194697
sir12832	CTATCCTATTACATGACCGCCATC	CGGATAGGATAATGTACTGGCGGT	132	79	100	110	89	81	174	158	145	94	94	114	103.667	93.3333	159	100.667	-0.151487753185636	0.590079	-0.659440716680433	0.00552518	-0.109121722380113	0.538621	-0.617074685874909	0.03438
sir14051	TTATTCCAAGACGGCGAGCAACA	GTAATAAGGTTCTGCCGCTCGTT	312	297	397	109	43	147	642	468	636	259	291	199	335.333	99.6667	582	249.667	-1.75041291560742	0.00562752	-1.22101593517069	0.00621879	-1.32482023426065	0.0209728	-0.795423253823913	0.0191618
sir12043	TACGGCGAGGGAGTCATCATC	TGATGCCGCTCCCTCAGTAGT	293	258	257	109	89	96	243	215	244	121	128	140	269.333	98	234	129.667	-1.45853913791543	0.000203744	-0.851700875318369	0.000690687	-0.403954000149828	0.0171836	0.202884262447234	0.0804666
sir5787	ACGTTCAGGCCACCACTTCATCTC	CTTGCAAGTCCGGTGGTGAAGTAG	135	124	202	109	55	106	293	314	344	219	195	200	153.667	90	317	204.667	-0.771807343378507	0.101238	-0.631206685490384	0.00243563	-1.18527924831935	0.00378968	-1.04467859043123	0.00459922
sir283	ACTTCTGATCTACAATGTGTCTCG	GGTGAAGACTAGATGTTACACAGA	153	73	237	109	51	114	321	245	353	287	294	258	154.333	91.3333	306.333	279.667	-0.75683630029971	0.288221	-0.131394050849211	0.475131	-1.6144949174793	0.00121695	-0.989052668028798	0.0564442
sir14309	CCCTTTAGCCACGGCACCACAAGT	GAGGGAAATCGGTGCCGTGGTGTT	129	114	211	109	44	119	203	233	231	162	177	150	151.333	90.6667	222.333	163	-0.739085646040576	0.18773	-0.447852296232351	0.00884534	-0.846227813701894	0.043258	-0.55499446389367	0.0883909
sir10048	CGGGACTAAAGGGTCGGTACTAAT	TGGCCCTGATTTCCCAGCCATGAT	156	98	123	109	46	83	109	73	103	68	90	61	125.667	79.3333	95	73	-0.663602949960721	0.13538	-0.380031049450931	0.195073	0.12003070370677	0.770195	0.40360260421656	0.202723
sir3301	ACCTCCGACGATGTAGGGCACGTT	GTTGGAGGCTGCTACATCCCGTGC	139	150	256	108	42	129	460	429	602	416	493	392	181.667	93	497	433.667	-0.965991107835101	0.123683	-0.196659295565647	0.36028	-2.22128393488861	0.00106165	-1.45195212261915	0.00834131
sir6535	ATCCTTGATGGCGTCGGCGCGCGC	TATAGGAACTACCGCAGCCGCGCG	133	114	211	108	23	137	152	140	180	79	127	86	152.667	89.3333	157.333	97.3333	-0.773114597639172	0.234517	-0.692818490481824	0.0347654	-0.123735368422245	0.84083	-0.0434392612648975	0.89096
sir9177	AAGCGCAGTCAACACGATGAACCA	GGTTCGCGTCAGTTGTGCTACTTG	85	89	114	108	71	103	186	157	158	161	221	179	96	94	167	187	-0.0303736490435189	0.898485	0.163190167413585	0.377273	-0.992305608209999	0.0118523	-0.798741791752896	0.00567995
sir12085	CAACTTGGGAACGGCAATCACA	ACGTTGAACCCTTGCCGTTAGT	215	199	175	107	119	78	87	190	124	136	226	109	196.333	101.333	133.667	157	-0.954196310386875	0.0048496	0.232124823157863	0.641891	-0.631655736169198	0.210914	0.554665397375541	0.124259
sir3241	AGATCCTAGCGCCGAACGGACGGC	CCTCTAGGATCGCGGCTTGCCTGC	199	142	301	107	95	138	873	804	756	494	524	546	214	113.333	811	521.333	-0.917038550984602	0.105213	-0.637495807631077	0.0014595	-2.20163386116965	3.26275e-05	-1.92209111781613	0.000488669
sir12695	ACCTCCAGCCGTCCGAAATCCATC	GGTGGAGGTCGGCAGGCTTTAGGT	156	108	262	107	67	114	340	135	316	219	351	213	175.333	96	263.667	261	-0.86899398784999	0.172261	-0.0146653871817512	0.974636	-1.44294349584873	0.0252498	-0.58861489518049	0.326652
sir1981	ACTCCATATAGCCTAGTGCGGCG	TATGAGGTATATCGGATCACGCC	111	79	181	107	39	98	261	281	261	199	296	220	123.667	81.3333	267.667	238.333	-0.604538039057917	0.315278	-0.167456745851563	0.38652	-1.55106209410287	0.0124812	-1.11398080089651	0.0095314
sir2042	ATCCTAGTTATGCAGAGGCCGGGT	CGTAGGATCAATACGTCTCCGGCC	141	86	76	107	59	85	126	83	120	91	120	119	101	83.6667	109.667	110	-0.271630429522179	0.518482	0.00437844051057411	0.984818	-0.394778660295044	0.192415	-0.118769790262291	0.739081
sir2559	CCAAGTGGCACTGATCGTTGCGAG	GCGGTTCACCGTGACTAGCAACGC	113	64	98	107	57	89	47	56	79	66	72	72	91.6667	84.3333	60.6667	70	-0.120294233717712	0.739695	0.206450877467427	0.391999	0.268748057028187	0.386413	0.595493168213326	0.148444
sir6346	CAACGACGCTAGCTCCGGCAG	TCGTTGCTGCGATCGAGGCCG	130	78	77	107	76	82	79	135	145	109	146	94	95	88.3333	119.667	116.333	-0.104969559601543	0.754579	-0.0407568076133992	0.903068	-0.397234676759091	0.197479	-0.333021924770947	0.412363
sir463	AATAATCGACGAGAGCTGGCCTCC	GGTTATTAGCTGCTCTCGACCGGA	206	219	269	106	53	102	335	300	501	188	326	232	231.333	87	378.667	248.667	-1.41088585600838	0.00492189	-0.606715299249444	0.154485	-1.51512582368535	0.0215033	-0.710955266926421	0.085718
sir90	AACGTGCTCGGTCTCTTGTGGTCG	CATTGCACGAGCCAGAGAACACCA	128	138	193	106	31	103	287	132	229	170	159	115	153	80	216	148	-0.935459747805289	0.0831433	-0.545434136534519	0.231418	-0.887525270741587	0.0840467	-0.497499659470817	0.272261
sir2814	CCCGATGTCGGTGGAGGTTCCGGT	GCGGGCTACAGCCACCTCCAAGGC	95	78	149	106	32	90	284	215	234	138	213	150	107.333	76	244.333	167	-0.498026863949875	0.369855	-0.549002594938604	0.0674725	-1.13577677903047	0.0481581	-1.1867525100192	0.00992431
sir12502	CGATCTTGGACGAGCAGCATC	GGGCTAGAACCTGCTCGTCGT	227	136	108	106	99	133	183	161	109	74	101	94	157	112.667	151	89.6667	-0.478703813330599	0.301328	-0.751904877489611	0.0586173	0.32941707372556	0.155158	0.0562160095665481	0.893539
sir6091	CCTTGGCCGTTACATGACGTGCAT	ATGGAACCGGCAATGTACTGCACG	90	75	126	106	31	72	163	181	184	89	221	214	97	69.6667	176	174.667	-0.477516210827401	0.359651	-0.0109711178210033	0.976952	-1.32606386945657	0.0941974	-0.85951877645017	0.00871106
sir1707	ACCCACGAAGTGTACACATGTT	TGTGGGTGCTTCACATGTGTAC	175	123	109	106	133	115	132	133	103	124	117	165	135.667	118	122.667	135.333	-0.201279434183249	0.459134	0.141773961128164	0.518519	-0.197730367102179	0.364158	0.145323028209234	0.592133
sir3596	AGCCGGCTTTAGTGATTGTGAGAA	AGTCGGCCGAAATCACTAACACTC	104	69	108	106	82	91	127	70	126	68	81	53	93.6667	93	107.667	67.3333	-0.0103050083917387	0.964875	-0.677178871942131	0.120508	0.465909829077393	0.0744184	-0.200964034472999	0.568228
sir8269	ACCTTAAGCGTGCGGACCCTACGG	TTTGGAATTCGCACGCCTGGGATG	241	172	493	105	37	193	1168	1061	1205	520	1156	587	302	111.667	1144.67	754.333	-1.4353499547011	0.151342	-0.601653454735242	0.131479	-2.75600358392176	0.0359288	-1.9223070839559	0.00138951
sir11810	GCTACACGTATGAACAGGGTCAGT	TACGATGTGCATACTTGTCCCAGT	140	133	252	105	38	70	103	60	80	79	81	50	175	71	81	70	-1.30146399232765	0.0734744	-0.210566985939658	0.528538	0.0204641025597155	0.965591	1.1113611089477	0.081075
sir5783	CGTTTGGACCACCGCCTTCATCAG	GGGCAAACCTGGTGGCGGAAGTAG	178	125	190	105	41	149	228	181	325	136	186	179	164.333	98.3333	244.667	167	-0.740872692128708	0.150481	-0.550969459648004	0.160772	-0.764095648946005	0.121562	-0.574192416465301	0.161647
sir12261	GGCGAGTACGGGAACCATGGCATC	TGCCGCTCATGCCCTTGGTACCGT	111	127	204	105	54	128	342	223	324	222	334	305	147.333	95.6667	296.333	287	-0.622995632715744	0.225475	-0.0461701814329259	0.860946	-1.58496250072116	0.00879675	-1.00813704943834	0.0335383
sir12237	CCTTTGGTCCCGGTTGGTGGCACC	CCGGAAACCAGGGCCAACCACCGT	131	92	101	105	74	108	133	166	161	72	151	158	108	95.6667	153.333	127	-0.174943076208937	0.484696	-0.271842863451053	0.421396	-0.408740260817634	0.350048	-0.505640048059751	0.0441388
sir12581	CGTGCAGGTTTGTTGGATTCCAGG	TGGCACGTCCAAACAACCTAAGGT	265	215	361	104	53	127	338	269	348	184	230	120	280.333	94.6667	318.333	178	-1.56621487075046	0.018142	-0.838660991235557	0.0255482	-0.910948812182872	0.0974411	-0.183394932667967	0.485624
sir924	AGAGCCCGACTAAGCAAAGCATGA	GTTCTCGGGCTGATTCGTTTCGTA	153	158	255	104	59	91	442	263	432	233	400	221	188.667	84.6667	379	284.667	-1.15597355605972	0.0438587	-0.412924279271757	0.313626	-1.74940757284832	0.0279709	-1.00635829606037	0.0466115
sir13424	AGCCGGCTATAGAGACAAAACAAG	AGTCGGCCGATATCTCTGTTTTGT	176	201	302	104	103	147	64	58	89	21	50	20	226.333	118	70.3333	30.3333	-0.939662214161735	0.0580468	-1.21330454850849	0.0429868	1.9598109098843	0.00747722	1.68616857553755	0.0170651
sir1985	AAGCGTTCTCTGTGCCCTGCGGTG	CATTCGCAAGAGACACGGGACGCC	132	72	171	104	35	104	305	192	275	171	310	206	125	81	257.333	229	-0.625934281777462	0.298446	-0.16829074844998	0.625716	-1.49935378521232	0.0360311	-1.04171025188484	0.0407119
sir7779	CGTCTCACATGACCGCATGCCCAG	ATGCAGAGTGTACTGGCGTACGGG	147	136	157	104	87	130	258	265	333	171	235	192	146.667	107	285.333	199.333	-0.454930226402356	0.0461877	-0.517465312203042	0.0475965	-0.897572187075802	0.0150472	-0.960107272876488	0.00492946
sir8131	AGGCCCAATTCTATCACAAACCGG	CTTCCGGGTTAAGATAGTGTTTGG	92	59	190	104	45	151	399	191	250	243	674	292	113.667	100	280	403	-0.184809238528292	0.797649	0.525353011583001	0.45725	-2.01077983875324	0.0958325	-1.30061758864195	0.0859
sir5285	CTCCGTTCCTAAATATAAGTCTT	GGGAGGCAAGGATTTATATTCAG	108	90	63	104	67	63	84	104	102	90	53	80	87	78	96.6667	74.3333	-0.15754127698648	0.65165	-0.37900919009463	0.154714	0.0694648196631	0.840713	-0.15200309344505	0.542557
sir1460	CACGCATGTCTTCTCTCCTCTGGT	ACGTGCGTACAGAAGAGAGGAGAC	83	80	126	104	62	100	271	151	262	241	163	183	96.3333	88.6667	228	195.667	-0.119643246999489	0.720938	-0.220635821775846	0.513259	-1.14193425760886	0.0165313	-1.24292683238522	0.0333995
sir608	ACCATTCACACCTCTAGACTTC	TGTGGTAAGTGTGGAGATCTGA	418	387	310	103	70	117	304	240	255	98	130	61	371.667	96.6667	266.333	96.3333	-1.94291890479273	0.00141748	-1.4671260104273	0.00360414	0.00498340751425573	0.989722	0.480776301879691	0.0482719
sir4668	CTTCGGCCTGTGACACTGGTTCGC	ACGAAGCCGGACACTGTGACCAAG	146	98	205	103	48	134	404	406	482	288	391	331	149.667	95	430.667	336.667	-0.655753525689043	0.242249	-0.355250777054768	0.0754409	-1.82532146858705	0.00346318	-1.52481871995278	0.00220516
sir13367	TATTCCAAGACGGCGAGCAACATT	TAATAAGGTTCTGCCGCTCGTTGT	217	199	218	102	20	69	365	235	356	145	174	135	211.333	63.6667	318.667	151.333	-1.73091020210366	0.00388076	-1.07431832068983	0.0183743	-1.24911965925517	0.0298343	-0.592527777841341	0.0644264
sir12823	TCGGTCTCTTGTGGTCGCGCCATC	CGAGCCAGAGAACACCAGCGCGGT	188	164	293	102	36	121	412	283	264	176	315	154	215	86.3333	319.667	215	-1.31634706262406	0.0528134	-0.572231654707515	0.201606	-1.31634706262406	0.0854266	-0.572231654707515	0.161743
sir7443	GAAATCACACGTCTACTAGGCCGG	TACTTTAGTGTGCAGATGATCCGG	239	182	291	102	52	145	310	278	389	159	246	171	237.333	99.6667	325.667	192	-1.25173175676829	0.0292057	-0.762289750526073	0.0353424	-0.945923327244208	0.0732446	-0.456481321001987	0.124756
sir4921	CCTCCGTTCGGAATTACTTGTCTC	AGGGAGGCAAGCCTTAATGAACAG	298	226	218	102	74	147	153	214	187	85	114	90	247.333	107.667	184.667	96.3333	-1.19988502192688	0.0135579	-0.93881648354851	0.0111256	0.160464672193246	0.648978	0.421533210571615	0.112971
sir5216	ATCTTTGATCAACGAGCTAGTCAA	GGTAGAAACTAGTTGCTCGATCAG	183	143	169	102	52	122	171	152	204	138	124	149	165	92	175.667	137	-0.842760258188803	0.0378115	-0.358664567955532	0.0831177	-0.574470126903514	0.110699	-0.0903744366702426	0.607872
sir12402	CACAAAGCGAGACCGCGCCGCACA	GCGTGTTTCGCTCTGGCGCGGCGT	121	115	164	102	45	90	305	179	291	166	180	103	133.333	79	258.333	149.667	-0.755112940876466	0.079373	-0.787480865420453	0.0790956	-0.921828385842888	0.0737761	-0.954196310386875	0.0430832
sir979	ATACATCACGGCTAGGGGACATAT	TGTATGTAGTGCCGATCCCCTGTA	183	145	184	102	106	113	238	162	255	145	190	139	170.667	107	218.333	158	-0.673570512877697	0.00857768	-0.466607847526554	0.139774	-0.562313761775956	0.0359553	-0.355351096424813	0.20292
sir11828	TCTATCCCGGCTACTAGGTCAGC	GCAGATAGGGCCGATGATCCAGT	88	58	33	102	96	81	72	34	67	67	64	117	59.6667	93	57.6667	82.6667	0.640305534564931	0.122756	0.519568082750151	0.298041	0.169925001442312	0.602232	0.0491875496275319	0.924675
sir13514	TGGCCAGGCCAACCGCGACTAAAG	CAACCGGTCCGGTTGGCGCTGATT	113	92	119	102	73	124	104	106	161	82	159	112	108	99.6667	123.667	117.667	-0.11584832868652	0.647509	-0.0717510033496229	0.847077	-0.239522699073075	0.539139	-0.195425373736179	0.485142
sir13738	CAATTGAATGGTTGCCGAAGT	GTGTTAACTTACCAACGGCTT	387	205	215	101	46	93	180	185	140	62	61	51	269	80	168.333	58	-1.74953426766926	0.0371988	-1.53719608179043	0.00167165	0.46394709975979	0.277379	0.676285285638623	0.172918
sir232	AATGGCCAAGGTACGCATAAGTAC	GTTTACCGGTTCCATGCGTATTCA	285	293	354	101	38	154	644	811	809	340	615	363	310.667	97.6667	754.667	439.333	-1.66942929023203	0.00597792	-0.780523587823831	0.0387286	-2.1693778005858	0.0222554	-1.2804720981776	0.00172038
sir9301	CCCCCGAACGGCAAGCATCAACGT	CCGGGGGCTTGCCGTTCGTAGTTG	175	129	244	101	40	35	298	256	352	170	303	187	182.667	58.6667	302	220	-1.63860046432323	0.0350977	-0.457045025800419	0.177593	-1.90689059560852	0.0262356	-0.725335157085709	0.0515959
sir9130	CTGCTGCGTCCAGGTGAGTAACCT	GGGACGACGCAGGTCCACTCATTG	200	164	251	101	28	107	355	310	396	191	248	176	205	78.6667	353.667	205	-1.38179955086476	0.0242595	-0.786766340688163	0.0109309	-1.38179955086476	0.0196855	-0.786766340688163	0.0137114
sir4142	ACAGCCGCCGACGGAGCCACAGTA	CGTGTCGGCGGCTGCCTCGGTGTC	224	129	251	101	53	97	467	357	552	293	274	235	201.333	83.6667	458.667	267.333	-1.26686118537431	0.0425212	-0.778806328247178	0.031538	-1.67591487250415	0.00132774	-1.18786001537702	0.0188928
sir769	AAGGACTGATCATCGTCGGATGT	CGTTCCTGACTAGTAGCAGCCTA	211	206	301	101	71	151	362	333	434	222	307	219	239.333	107.667	376.333	249.333	-1.15244967912913	0.0272078	-0.593935310885364	0.0380191	-1.21150410519371	0.0188056	-0.65298973694995	0.0334853
sir10458	AGATTCTACTCTCGCGGCATGATG	TATCTAAGATGAGAGCGCCGTACT	210	200	312	101	84	171	144	168	172	116	164	152	240.667	118.667	161.333	144	-1.02012159592077	0.0521529	-0.163975735111126	0.362156	-0.279154071197071	0.449844	0.576991789612576	0.0975767
sir13278	TGGACGGACACCAAGCACAGT	CTACCTGCCTGTGGTTCGTGT	214	156	89	101	36	90	202	152	133	129	112	85	153	75.6667	162.333	108.667	-1.01580185612289	0.134623	-0.579049807851265	0.0912177	-0.522179666940163	0.238235	-0.0854276186685343	0.833341
sir3810	CGCTTGGAAATTGAGCGGAGAGCT	TAGCGAACCTTTAACTCGCCTCTC	160	116	175	101	30	103	503	530	585	313	405	278	150.333	78	539.333	332	-0.946618903671977	0.0723769	-0.699993960361897	0.00990212	-2.08963721248468	0.00478907	-1.8430122691746	0.000202113
sir14553	TTCGCGCCGGCGGCGATCCAAAGC	CAAAGCGCGGCCGCCGCTAGGTTT	173	157	213	101	70	124	166	219	166	61	142	117	181	98.3333	183.667	106.667	-0.880237243555158	0.0224002	-0.783980413683795	0.0608431	-0.117356950638159	0.785283	-0.021100120766796	0.917829
sir14266	TCAGGTGGCTCTGACGACAAAT	GTAGTCCACCGAGACTGCTGTT	220	172	183	101	81	145	158	167	177	86	79	100	191.667	109	167.333	88.3333	-0.814271320333655	0.0256238	-0.921695004500211	0.00066756	0.303298276047521	0.357371	0.195874591880965	0.191998
sir4289	CGCTGTCGACCACCATGAGAAGGG	CCGCGACAGCTGGTGGTACTCTTC	51	55	325	101	35	111	342	241	361	176	258	245	143.667	82.3333	314.667	226.333	-0.803176827504421	0.5487	-0.475375285117109	0.121763	-1.45890053266005	0.0144978	-1.13109899027274	0.156018
sir2310	AACATCGGCCAATTTGTCTTCGTG	CATTGTAGCCGGTTAAACAGAAGC	116	77	185	101	57	123	215	170	235	207	253	234	126	93.6667	206.667	231.333	-0.427816104000147	0.4322	0.162667447304023	0.351284	-1.30436553235733	0.00426996	-0.713881981053165	0.09451
sir8108	AGCAGAAGTCGTAGGAAGAACCGG	CTTCGTCTTCAGCATCCTTCTTGG	93	83	107	101	39	88	118	120	199	132	175	163	94.3333	76	145.667	156.667	-0.311768228667141	0.413717	0.105027477064401	0.728934	-1.04362693240026	0.0241009	-0.626831226668716	0.136055
sir9970	CAACTTGTCTGGCTCGCTACC	TTGTTGAACAGACCGAGCGAT	116	68	94	101	95	122	101	114	37	70	60	85	92.6667	106	84	71.6667	0.193941882560848	0.454321	-0.229087073910456	0.646122	0.564690105694895	0.0349454	0.141661149223591	0.768774
sir3657	CACCAACTACGGCGAGGGAGTC	CTGTGGTTGATGCCGCTCCCTC	130	90	78	101	81	82	163	120	111	123	131	166	99.3333	88	131.333	140	-0.174774401103708	0.541765	0.0921936982097462	0.69803	-0.669851398307669	0.0241716	-0.402883298994215	0.227388
sir10665	TATGCCGGCTCAGTCTTTCGGAGG	CTATACGGCCGAGTCAGAAAGCCT	116	66	81	101	63	82	89	62	97	66	127	108	87.6667	82	82.6667	100.333	-0.0964044839530625	0.773866	0.279423366372827	0.445582	-0.291105171420462	0.433893	0.0847226789054272	0.797227
sir13073	ACTCTCAAGAAACTAACCATT	CCTGAGAGTTCTTTGATTGGT	471	454	317	100	73	123	233	254	228	93	97	63	414	98.6667	238.333	84.3333	-2.06899609259153	0.00343773	-1.49880585697144	0.000323687	0.22645979093464	0.470376	0.79665002655473	0.0236617
sir8559	CAATGATTGGTAGTGCCCCGACGA	CGGTTACTAACCATCACGGGGCTG	193	126	271	100	38	112	326	249	448	163	275	178	196.667	83.3333	341	205.333	-1.23878685958712	0.0765812	-0.731803889050427	0.115744	-1.30100225603281	0.0436866	-0.794019285496125	0.113661
sir11438	GATTGGTAGTGCCCCGACGAGACA	TACTAACCATCACGGGGCTGCTCT	208	111	379	100	71	130	362	319	586	128	314	247	232.667	100.333	422.333	229.667	-1.21346354944995	0.174161	-0.878840636436518	0.123616	-1.19474049594459	0.0857961	-0.860117582931157	0.171396
sir1200	ATTCCTACCTACGACGATGTTGCT	GGTAAGGATGGATGCTGCTACAAC	158	108	116	100	33	77	316	305	430	201	305	260	127.333	70	350.333	255.333	-0.863183310369626	0.0838498	-0.456346372037221	0.130442	-1.86695506425883	0.00672632	-1.46011812592643	0.00650434
sir8568	CAGCGGAGGAATCACTGACGACGG	CGGTCGCCTCCTTAGTGACTGCTG	126	128	131	100	18	110	344	259	379	202	258	186	128.333	76	327.333	215.333	-0.755824621417522	0.14735	-0.604188859620768	0.0552021	-1.50250034052918	0.0186715	-1.35086457873243	0.00505506
sir6442	ACTCCATTTTGTTCGCGTTCGCCA	CCTGAGGTAAAACAAGCGCAAGCG	121	116	103	100	49	95	285	194	258	190	200	187	113.333	81.3333	245.667	192.333	-0.478653598574816	0.134528	-0.353093300449587	0.12213	-1.2416901710826	0.00265994	-1.11612987295737	0.00858475
sir10725	TCCCGGCTACTAGGTCAGCGGAGT	ATAGGGCCGATGATCCAGTCGCCT	75	65	93	100	76	82	114	72	97	110	75	111	77.6667	86	94.3333	98.6667	0.147041110768974	0.487682	0.0647951227970676	0.811333	-0.198226110205696	0.412486	-0.280472098177602	0.320031
sir2625	CCTCCACGTGGCCGGTGCGGCGAG	CCGGAGGTGCACCGGCCACGCCGC	84	38	77	100	30	73	71	110	102	60	69	78	66.3333	67.6667	94.3333	69	0.0287112966415275	0.95987	-0.451171285332557	0.122685	-0.028151040314149	0.952499	-0.508033622288234	0.206822
sir14329	ACTATGAAATTGGGGCCAACAAAT	GATGATACTTTAACCCCGGTTGTT	336	346	371	99	29	108	608	482	621	197	285	165	351	78.6667	570.333	215.667	-2.15764667166388	0.000547603	-1.40300214249691	0.00340226	-1.45497885263067	0.0350396	-0.700334323463697	0.0085405
sir861	AGTACTCAGACGGACGCAAGATCA	GTTCATGAGTCTGCCTGCGTTCTA	393	297	549	99	80	200	305	324	443	193	258	175	413	126.333	357.333	208.667	-1.70890643396951	0.025311	-0.776070343525154	0.041014	-0.723964808761527	0.141082	0.208871281682829	0.549115
sir2405	ATTCTATAAGTGCCGAACGTCGGG	CCTAAGATATTCACGGCTTGCAGC	214	164	228	99	33	93	170	152	145	90	107	82	202	75	155.667	93	-1.42939279225591	0.0114094	-0.743157427880474	0.00392774	-0.310340120612151	0.465261	0.375895243763289	0.0898891
sir13796	CCGGCTTTAGTGATTGTGAGAAAA	TCGGCCGAAATCACTAACACTCTT	206	125	161	99	77	92	178	121	184	57	87	66	164	89.3333	161	70	-0.876425314881468	0.0372535	-1.20163386116965	0.014319	0.35184367279165	0.153796	0.0266351265034666	0.92722
sir14559	CCTACTTCTTCCTTGTGCCAAAGG	CCGGATGAAGAAGGAACACGGTTT	122	93	158	99	22	101	292	250	307	197	266	208	124.333	74	283	223.667	-0.748615953905132	0.191842	-0.339451787352855	0.0960429	-1.59575308985008	0.0113026	-1.1865889232978	0.00334098
sir10745	GTTGCATGCCACCGGGGCCGGAGG	TACAACGTACGGTGGCCCCGGCCT	99	90	99	99	29	97	162	187	154	104	226	134	96	75	167.667	154.667	-0.356143810225275	0.416602	-0.116433594677955	0.749647	-1.04419980391054	0.139742	-0.804489588363215	0.00230942
sir5410	CACTAACGATCATGAGCGGCTCTC	GGGTGATTGCTAGTACTCGCCGAG	182	125	321	98	42	102	408	236	369	201	249	225	209.333	80.6667	337.667	225	-1.37575751161703	0.103955	-0.585674766862945	0.104693	-1.4798804546636	0.00374148	-0.689797709909511	0.175668
sir10445	CACACATATCAAGGCAAGATGAGT	TAGTGTGTATAGTTCCGTTCTACT	206	149	205	98	50	83	222	140	226	127	140	76	186.667	77	196	114.333	-1.27753397552891	0.00964823	-0.777607578663552	0.0750991	-0.570315724756755	0.196787	-0.070389327891398	0.795923
sir13046	GAGCTCCCTGGTCCGATCACCAAG	TACTCGAGGGACCAGGCTAGTGGT	160	116	167	98	32	103	281	173	257	137	229	144	147.667	77.6667	237	170	-0.926976743900738	0.0661093	-0.479352312760557	0.20346	-1.13016729220458	0.068971	-0.682542861064397	0.0702536
sir2613	AGGTACCGGATCCCCAATGGCGAT	CGTCCATGGCCTAGGGGTTACCGC	192	134	220	98	86	135	531	496	706	296	361	313	182	106.333	577.667	323.333	-0.775344527154983	0.061195	-0.83721500208568	0.0199356	-1.60442832330962	0.00088579	-1.66629879824032	0.00475664
sir6482	CAGCTTGGCCTTGGTGGATCGCAG	GCGTCGAACCGGAACCACCTAGCG	117	81	100	98	30	67	302	200	322	186	216	189	99.3333	65	274.667	197	-0.611838206712551	0.19746	-0.479486207005686	0.117002	-1.59968400642792	0.00378504	-1.46733200672106	0.0110334
sir11486	CTCCTCCTCCGCCTTTGTCAGAGT	TGGAGGAGGAGGCGGAAACAGTCT	138	70	159	98	42	125	393	447	487	247	299	331	122.333	88.3333	442.333	292.333	-0.469787703392651	0.402167	-0.597519622925461	0.0148977	-1.72658448299417	0.00413542	-1.85431640252698	0.00111659
sir9169	CCTTGACCTGAGCAACGTGAACCT	ACGGAACTGGACTCGTTGCACTTG	311	319	321	97	45	126	390	247	526	145	249	105	317	89.3333	387.667	166.333	-1.82721234040279	0.000677109	-1.22073937613596	0.0723641	-0.896806814879488	0.191344	-0.290333850612655	0.430154
sir10747	GAGTTCGGTCGTCGTCGCCGGAGT	ACCTCAAGCCAGCAGCAGCGGCCT	153	164	302	97	62	122	301	342	231	205	454	287	206.333	93.6667	291.333	315.333	-1.13936927899334	0.091708	0.114206903838797	0.779413	-1.75127005311847	0.0422313	-0.497693870286334	0.21577
sir1810	AGAACTTTATGAGCCGTCGTGGTT	GTTCTTGAAATACTCGGCAGCACC	137	140	210	97	44	109	90	55	100	37	58	41	162.333	83.3333	81.6667	45.3333	-0.961993677420255	0.0639986	-0.849175097752231	0.0736678	0.878321443411748	0.144359	0.991140023079772	0.0425594
sir1223	ACCCGTCGACCATGGTGAGTTGTG	GGTGGGCAGCTGGTACCACTCAAC	129	126	212	97	27	145	380	409	421	227	332	233	155.667	89.6667	403.333	264	-0.795816377153038	0.211021	-0.611434712082347	0.0182421	-1.55789425752299	0.0225672	-1.3735125924523	0.00128166
sir3197	CACCGCTATGTATCCGCCTACGGG	ACGTGGCGATACATAGGCGGATGC	100	120	151	97	36	92	231	168	211	181	198	146	123.667	75	203.333	175	-0.721494185403766	0.118425	-0.216491819896764	0.304557	-1.22239242133645	0.0157735	-0.717390055829445	0.02857
sir1516	ATCGCTATCGTCGGTTACCTGGG	GGTAGCGATAGCAGCCAATGGAC	117	80	117	97	0	117	192	156	232	119	198	137	104.667	71.3333	193.333	151.333	-0.55315376249048	0.431887	-0.35336060272402	0.265271	-1.08508150088977	0.138536	-0.885288341123308	0.0244123
sir4276	CGGAGTCACACCCACGAAGTG	TCGCCTCAGTGTGGGTGCTTC	159	119	138	97	73	116	105	92	84	55	63	102	138.667	95.3333	93.6667	73.3333	-0.540568381362703	0.0631407	-0.353066606696267	0.266392	0.37851162325373	0.31398	0.566013397920166	0.0262372
sir105	AAACAACGCCAGATAGCCAGGTAG	CATTTGTTGCGGTCTATCGGTCCA	144	115	196	97	88	134	161	123	191	154	185	146	151.667	106.333	158.333	161.667	-0.512310121321189	0.175337	0.0300572338561796	0.891732	-0.604428323309621	0.0398305	-0.0620609681322518	0.839221
sir6863	CCGGAGTATCCCGAGTCGCAGCTC	GCGGCCTCATAGGGCTCAGCGTCG	87	71	126	97	44	93	191	191	202	99	621	164	94.6667	78	194.667	294.667	-0.279382399921278	0.519071	0.598078000511415	0.575593	-1.91753783980803	0.259702	-1.04007743937534	0.00394536
sir8402	CTCCGGCAGCGTTCTAGCTGACGC	AGGAGGCCGTCGCAAGATCGACTG	75	55	101	97	50	62	22	12	13	0	11	18	77	69.6667	15.6667	9.66667	-0.144389909335175	0.724544	-0.696607856550065	0.382981	2.84937813695331	0.016276	2.29716018973842	0.0109914
sir12793	CTAAATCGTTGTTGGGAGGCCATT	TTGATTTAGCAACAACCCTCCGGT	174	146	217	96	25	103	325	232	337	182	279	154	179	74.6667	298	205	-1.26142335592781	0.0321509	-0.539688420956716	0.138471	-1.457087678169	0.0452402	-0.735352743197905	0.0382166
sir13721	AGCAGTTGGTGATGGCGAAGC	CATCGTCAACCACTACCGCTT	176	128	116	96	35	88	148	121	163	69	62	63	140	73	144	64.6667	-0.939458458064949	0.0647919	-1.15497465997634	0.00313958	0.174874217414046	0.687621	-0.0406419844973459	0.86498
sir1439	CACGACAGCAAGCTTGAAAGTGGT	TGGTGCTGTCGTTCGAACTTTCAC	124	116	153	96	30	81	157	146	191	108	179	128	131	69	164.667	138.333	-0.924898544759281	0.0538126	-0.25139970535039	0.353392	-1.00348056873496	0.075656	-0.329981729326071	0.128328
sir12023	TCCGCGTGCCCACTAACGATCATG	GCAGGCGCACGGGTGATTGCTAGT	161	138	232	96	64	123	358	290	404	210	251	268	177	94.3333	350.667	243	-0.907909807972271	0.0665795	-0.529143984965365	0.044789	-1.36511676149506	0.00357676	-0.986350938488149	0.0162979
sir5000	CTAGCAAGCCCTACGACTGGTCGA	CGGATCGTTCGGGATGCTGACCAG	118	108	169	96	27	92	218	137	258	175	192	162	131.667	71.6667	204.333	176.333	-0.877515993475005	0.109728	-0.212619351576756	0.487303	-1.29893106252457	0.0120358	-0.634034420626317	0.145654
sir12191	CGCGGGCGGGCTAACTGCACT	TTGCGCCCGCCCGATTGACGT	149	111	119	96	71	76	32	59	33	26	35	28	126.333	81	41.3333	29.6667	-0.641241534565311	0.0307687	-0.478462879420477	0.275743	1.44907907263938	0.00318924	1.61185772778422	0.00428763
sir12906	GTCTCACATGACCGCATGCCCAGT	TGCAGAGTGTACTGGCGTACGGGT	134	96	204	96	75	112	262	245	289	121	237	219	144.667	94.3333	265.333	192.333	-0.616892989612597	0.206235	-0.464197111898166	0.128985	-1.0277692658136	0.0596538	-0.87507338809917	0.0241009
sir1826	ACAACTGGATTGCCTAATCTGGCC	TGTGTTGACCTAACGGATTAGACC	155	149	186	96	96	149	136	185	155	107	140	172	163.333	113.667	158.667	139.667	-0.523010009978398	0.0778108	-0.184011329608592	0.465378	-0.297178504675179	0.370128	0.0418201756946272	0.811291
sir690	AATGCCCACTTTAAGTCCCTATAA	GTTTACGGGTGAAATTCAGGGATA	65	63	42	96	13	26	78	46	64	58	47	69	56.6667	45	62.6667	58	-0.332575339086871	0.685829	-0.111645355828909	0.69906	-0.366127898797897	0.649973	-0.145197915539936	0.638639
sir10135	GGCCACTGCAGTCGAGGAGATAAA	AACCGGTGACGTCAGCTCCTCTAT	83	71	111	96	38	98	102	92	148	94	104	88	88.3333	77.3333	114	95.3333	-0.191867554322989	0.657003	-0.257981178107508	0.355034	-0.301890341650817	0.423679	-0.368003965435337	0.287199
sir888	AGCGAAGACTTGCGATGATCATGT	CCTCGCTTCTGAACGCTACTAGTA	179	142	213	95	0	79	93	12	19	25	22	0	178	58	41.3333	15.6667	-1.61775243583883	0.0285526	-1.39960745870924	0.396963	1.88835464417109	0.236233	2.10649962130068	0.0144217
sir13586	ACAAAAAGGTCAGCCGCGTGAAAT	TGTGTTTTTCCAGTCGGCGCACTT	202	173	201	95	73	87	121	137	120	80	77	57	192	85	126	71.3333	-1.17557156458345	0.000736179	-0.820775437819926	0.00383399	0.252886450457711	0.230314	0.60768257722124	0.00386296
sir12638	AGTCGTCCCTGAGCTCTCCATC	CGTCAGCAGGGACTCGAGAGGT	151	123	139	95	65	81	252	167	136	44	120	67	137.667	80.3333	185	77	-0.777108635189484	0.0084598	-1.26459491982141	0.0592496	0.0611402948139039	0.896733	-0.426345989818023	0.254529
sir2167	CAACGAGCTAGTCAAGTAGAGGCA	TAGTTGCTCGATCAGTTCATCTCC	123	102	169	95	32	107	147	159	213	101	128	136	131.333	78	173	121.667	-0.751687099872972	0.155638	-0.507838074590501	0.0883992	-0.641387934183975	0.162695	-0.397538908901505	0.215512
sir8859	CTTTGGTCTAGTCTTGCAGCACCA	CTGAAACCAGATCAGAACGTCGTG	124	110	126	95	59	85	60	29	40	38	50	20	120	79.6667	43	36	-0.590986288348926	0.0271923	-0.256339753259786	0.607655	1.14597930581728	0.0342271	1.48062584090642	0.00176004
sir8756	GCTGTGTACCCTGTTGACTCACAC	GGCGACACATGGGACAACTGAGTG	76	113	128	95	38	88	308	275	323	260	263	236	105.667	73.6667	302	253	-0.520436470747976	0.248007	-0.255411164630769	0.0415463	-1.78005351602403	0.000835962	-1.51502820990683	0.000724955
sir6576	GAAAAATTGTGTCTATGGCCGCGA	TGCTTTTTAACACAGATACCGGCG	491	420	626	94	34	142	364	251	476	136	254	103	512.333	90	363.667	164.333	-2.50908585263994	0.00342268	-1.1459915499457	0.0662356	-0.868628239327081	0.251274	0.494466063367164	0.16906
sir2750	ACCATGAGAATGTTTACGAGCGAT	CTTGGTACTCTTACAAATGCTCGC	275	224	267	94	56	114	358	258	289	174	188	142	255.333	88	301.667	168	-1.5368064625665	0.00197199	-0.844494058470651	0.0147573	-0.932885804141463	0.0213547	-0.240573400045611	0.239172
sir4534	CCGCGACGGCCGCGTAGCAAAGGC	CCGGCGCTGCCGGCGCATCGTTTC	241	198	337	94	47	136	432	483	455	268	277	170	258.667	92.3333	456.667	238.333	-1.48617067613794	0.0264869	-0.938160746182137	0.00425157	-1.36805726561656	0.0270677	-0.820047335660761	0.0105307
sir4909	CAAGCTGTTCTCCAGGGTTGTCAC	TGGTTCGACAAGAGGTCCCAACAG	165	127	189	94	50	87	209	145	290	220	222	209	160.333	77	214.667	217	-1.05814404235398	0.0211584	0.0155968550510186	0.958506	-1.49476469174958	0.000599575	-0.421023794344575	0.299969
sir7812	CCGAACCGGTTGAATATAGCCCGT	TAGGCTTGGCCAACTTATATCGGG	155	130	139	94	73	109	144	121	110	66	91	80	141.333	92	125	79	-0.61939599778503	0.017983	-0.662003536484984	0.0204222	0.21978120787991	0.363936	0.177173669179956	0.258181
sir1950	CACGTGAAGCAGCCGGCGTCGGCG	AGGTGCACTTCGTCGGCCGCAGCC	149	99	137	94	56	120	124	128	97	82	84	90	128.333	90	116.333	85.3333	-0.511899038531433	0.184376	-0.447083226209652	0.0365238	0.0768155970508309	0.815588	0.141631409372612	0.540213
sir14245	ACCGATCGTGAAAAGTGACAAAC	ATTGGCTAGCACTTTTCACTGTT	79	84	91	94	30	71	156	79	126	144	134	97	84.6667	65	120.333	125	-0.381354373022555	0.359956	0.0548917584960723	0.869156	-0.943416471633633	0.0634652	-0.507170340115005	0.19086
sir8838	CAAAAACCGGCTATCCACGCACGT	TCGTTTTTGGCCGATAGGTGCGTG	77	51	103	94	31	56	96	110	107	145	121	109	77	60.3333	104.333	125	-0.351903154332852	0.520365	0.260727938450625	0.144243	-1.05090089830004	0.037765	-0.438269805516561	0.154685
sir4922	CCTCCGTTCGGAATTACTTGTCTT	AGGGAGGCAAGCCTTAATGAACAG	81	62	59	94	43	43	104	100	93	72	86	71	67.3333	60	99	76.3333	-0.16635838642212	0.709732	-0.375115332703822	0.0175405	-0.347350691767269	0.407765	-0.556107638048971	0.0140764
sir2926	CGAAAAATTGTGTCTATGGCCGCG	TTGCTTTTTAACACAGATACCGGC	256	192	328	93	48	118	356	343	480	219	331	154	258.667	86.3333	393	234.667	-1.58310455450057	0.0176894	-0.743916384342465	0.0793795	-1.44262333095074	0.055935	-0.603435160792635	0.0841137
sir11556	CGTTTGGGTCGGCGCGGACAGAAA	AGGCAAACCCAGCCGCGCCTGTCT	210	141	124	93	51	50	213	136	185	74	119	106	158.333	64.6667	178	99.6667	-1.29187086103118	0.034989	-0.836694257489449	0.0402299	-0.624088832010977	0.146833	-0.168912228469244	0.600244
sir7009	ACCGTTCCACTGTCTGCCAAGCTA	GTTGGCAAGGTGACAGACGGTTCG	126	108	228	93	10	95	352	255	338	241	188	174	154	66	315	201	-1.22239242133645	0.132573	-0.64815632720835	0.0354307	-1.60665757182048	0.0176005	-1.03242147769238	0.0286189
sir7897	CTAGGTCAGCGGAGTCACACCCAC	ATGATCCAGTCGCCTCAGTGTGGG	210	179	260	93	96	99	178	163	152	109	140	142	216.333	96	164.333	130.333	-1.17214966655683	0.00705101	-0.334419039070559	0.0599919	-0.44109979586504	0.0337732	0.396630831621227	0.103734
sir1530	CAGGAACACCACTGTACGACTGGC	CCGTCCTTGTGGTGACATGCTGAC	151	139	220	93	38	104	253	240	333	194	238	140	170	78.3333	275.333	190.667	-1.11783649029386	0.0476429	-0.530126634641056	0.105394	-1.28335439021339	0.0323961	-0.695644534560588	0.0521331
sir5736	CGCACACGGCTAAGGAACGATCCG	TGGCGTGTGCCGATTCCTTGCTAG	96	87	237	93	27	81	580	480	725	364	521	303	140	67	595	396	-1.06319382648719	0.237791	-0.587389238115696	0.107675	-2.56326742962184	0.00842468	-2.08746284125034	0.00615726
sir8969	CGCGAGTAGTGCTGCCGACCACTG	TGGCGCTCATCACGACGGCTGGTG	115	120	138	93	26	62	184	183	241	121	168	153	124.333	60.3333	202.667	147.333	-1.04318593317203	0.0358807	-0.460024954052154	0.0794489	-1.28805667230823	0.0216945	-0.704895693188348	0.0184661
sir1662	CACGACGGAGAATGCTAGCATGCC	CGGTGCTGCCTCTTACGATCGTAC	84	77	149	93	24	65	139	116	158	116	118	88	103.333	60.6667	137.667	107.333	-0.768329765075541	0.233702	-0.359081093304828	0.122529	-0.823122237915921	0.104	-0.413873566145208	0.256227
sir9299	CCATGCGAGGATCCAGATCAACGC	CTGGTACGCTCCTAGGTCTAGTTG	96	83	146	93	33	87	172	95	161	132	111	120	108.333	71	142.667	121	-0.609586287689979	0.239943	-0.237641248405396	0.431644	-0.769116117769912	0.0669895	-0.39717107848533	0.327034
sir9654	AGGTATTAGTAACGGCCCATTAGT	CCTCCATAATCATTGCCGGGTAAT	161	137	119	93	77	113	111	114	126	82	103	99	139	94.3333	117	94.6667	-0.559245330612781	0.04935	-0.305580100799879	0.0475268	-0.00508887667279989	0.979583	0.248576353140103	0.165844
sir7614	CACCACAGCCACCGATGGAGCCGC	CGGTGGTGTCGGTGGCTACCTCGG	92	68	140	93	28	88	281	225	256	148	212	190	100	69.6667	254	183.333	-0.521459558414998	0.365334	-0.4703593790813	0.0463925	-1.39592867633114	0.0155041	-1.34482849699744	0.00445547
sir13753	ATGATAATATGGTACCGAAAA	CCTACTATTATACCATGGCTT	108	123	89	93	70	68	156	136	123	129	119	119	106.667	77	138.333	122.333	-0.470179053471305	0.0796172	-0.177331273391075	0.190415	-0.667887211427155	0.00643098	-0.375039431346925	0.082567
sir12296	GGTGACAACACCGAGTGCGGCAAT	TGCCACTGTTGTGGCTCACGCCGT	162	154	289	92	27	108	340	370	408	138	202	156	201.667	75.6667	372.667	165.333	-1.41424284487104	0.0662538	-1.17250816245632	0.00163283	-1.12764782309596	0.0454987	-0.885913140681234	0.0234554
sir10005	GATCCCAAGTCGTGCTGTCCTAGG	GACTAGGGTTCAGCACGACAGGAT	217	181	245	92	38	130	190	153	308	141	258	126	214.333	86.6667	217	175	-1.30630711429949	0.0171103	-0.310340120612151	0.539342	-1.01380579952503	0.149101	-0.0178388058376881	0.960241
sir14061	AGTGTCGCGCTTGATCCAGCAAAT	GTTCACAGCGCGAACTAGGTCGTT	171	178	239	92	35	113	273	200	249	170	198	116	196	80	240.667	161.333	-1.29278174922785	0.0217476	-0.576991789612576	0.069739	-1.01197264166608	0.0721358	-0.296182682050807	0.216418
sir14551	TTTGCACACCCTACAGTCCAAAGT	GGAAACGTGTGGGATGTCAGGTTT	142	127	146	92	16	63	301	207	368	147	264	170	138.333	57	292	193.667	-1.27911501134839	0.0237172	-0.592392706196645	0.169952	-1.76454183851863	0.0314521	-1.07781953336689	0.0309062
sir4945	AGTCCGGTGGCGATCTCGTGTCCC	GCTCAGGCCACCGCTAGAGCACAG	131	103	225	92	52	75	274	165	250	134	156	123	153	73	229.667	137.667	-1.06756328381263	0.107403	-0.738362201284846	0.055824	-0.915210911818272	0.0128631	-0.586009829290483	0.196679
sir332	AATGCAACCAAAAGACCGATCTGA	GGTTACGTTGGTTTTCTGGCTAGA	127	130	107	92	35	51	137	67	145	78	119	50	121.333	59.3333	116.333	82.3333	-1.0320612092323	0.0282701	-0.498715994624975	0.346057	-0.47263380061828	0.430544	0.0607114139890439	0.855804
sir12895	TAGCTAAGTACTATAAGTCCCAAT	TAATCGATTCATGATATTCAGGGT	133	141	155	92	46	95	134	157	213	105	122	105	143	77.6667	168	110.667	-0.880647692845265	0.0188063	-0.602240492152992	0.0763509	-0.510853286692645	0.121593	-0.232446086000371	0.362138
sir14299	TCGCTGGTAGCCCATGGCACAAGG	CAAGCGACCATCGGGTACCGTGTT	126	101	167	92	41	98	152	122	133	82	130	86	131.333	77	135.667	99.3333	-0.770302778040319	0.108716	-0.449716463804085	0.109323	-0.367419479046104	0.400045	-0.0468331648098706	0.847592
sir6033	CTGGAGCGACCCGCCGCGTTGCGC	GCGACCTCGCTGGGCGGCGCAACG	124	81	82	92	31	70	103	118	116	79	88	80	95.6667	64.3333	112.333	82.3333	-0.572449889407608	0.240971	-0.448237549597181	0.0054809	-0.355910194316597	0.375368	-0.231697854506171	0.326801
sir12738	GCTCGCTCATGCTCCGTGGCCATC	TACGAGCGAGTACGAGGCACCGGT	91	79	149	92	31	106	170	105	163	111	183	116	106.333	76.3333	146	136.667	-0.478208825667926	0.395906	-0.0953069600957275	0.778593	-0.840276311408502	0.138727	-0.457374445836304	0.254722
sir4288	AATCGCTCACTAAGACTAGAAGAT	GATTAGCGAGTGATTCTGATCTTC	65	77	106	92	0	103	167	95	118	66	216	101	82.6667	65	126.667	127.667	-0.346865996637265	0.638859	0.0113449735940091	0.985012	-0.973870268175346	0.324633	-0.615659297944073	0.146586
sir14595	CAGGTGGGTCTGACGACAAATA	TAGTCCACCCAGACTGCTGTTT	94	85	61	92	41	71	114	126	58	79	66	98	80	68	99.3333	81	-0.234465253637023	0.536652	-0.294356016856381	0.468634	-0.252387161634285	0.498222	-0.312277924853643	0.450695
sir11790	GTCTATCCCGGCTACTATGTCAGC	TGCAGATAGGGCCGATGATACAGT	135	111	116	92	118	104	105	86	118	123	92	149	120.667	104.667	103	121.333	-0.205225138191578	0.201635	0.236331612294322	0.387308	-0.213173891307069	0.40944	0.228382859178831	0.209408
sir9821	GGCGCTGCACACTGACTTAGTAAT	ATCCGCGACGTGTGACTGAATCAT	74	61	77	92	68	47	35	53	39	54	98	57	70.6667	69	42.3333	69.6667	-0.034433497063874	0.910317	0.718674445308717	0.146658	-0.0138721745815576	0.974028	0.739235767791033	0.0181526
sir8968	CATTCCTCGACAGTGCGACCACCT	CGGTAAGGAGCTGTCACGCTGGTG	198	139	205	91	19	74	333	203	317	128	206	151	180.667	61.3333	284.333	161.667	-1.55858708529686	0.0167423	-0.8145609942438	0.0594818	-1.39827898101748	0.0341545	-0.654252889964419	0.0871513
sir1248	ACGGATTGGTGTTTGTCGCTTGGG	TTTGCCTAACCACAAACAGCGAAC	170	154	231	91	14	96	241	195	317	121	211	124	185	67	251	152	-1.46529227005854	0.0290696	-0.723616040507187	0.0988758	-1.18183832298581	0.098913	-0.44016209343446	0.196327
sir10877	AATAACCAACAGGAGTCCAGGAGT	AGTTATTGGTTGTCCTCAGGTCCT	164	155	215	91	39	64	258	194	283	119	243	127	178	64.6667	245	163	-1.46078308950043	0.00911342	-0.587909784771493	0.163017	-1.33377781276511	0.0831058	-0.460904508036173	0.107674
sir4845	CTTCGAACAATGCACCCACTTCGT	ACGAAGCTTGTTACGTGGGTGAAG	127	108	140	91	36	75	273	264	435	278	248	245	125	67.3333	324	257	-0.892535302631449	0.0373365	-0.334225453690747	0.30169	-1.93237556716324	0.000617804	-1.37406571822254	0.0241737
sir11113	CGAAGCGGGGTAGCAGTGCCGAGC	TGGCTTCGCCCCATCGTCACGGCT	143	91	184	91	52	90	343	351	443	164	259	217	139.333	77.6667	379	213.333	-0.843172987426603	0.107429	-0.829088444004885	0.0172271	-1.45774195023308	0.0110555	-1.44365740681137	0.00461226
sir8655	CACTGACGACGGCTCCACAGACGA	TAGTGACTGCTGCCGAGGTGTCTG	137	88	165	91	34	94	306	145	243	186	336	158	130	73	231.333	226.667	-0.832543254148437	0.128226	-0.0294009164405594	0.951727	-1.63460387653653	0.058677	-0.83146153882865	0.122957
sir8918	CTTTAGTACCGGTTCATGCCACGA	TGGAAATCATGGCCAAGTACGGTG	139	127	151	91	57	98	138	117	128	89	99	90	139	82	127.667	92.6667	-0.761389068105424	0.0168311	-0.46225950920145	0.0069278	-0.176426567384268	0.459779	0.122702991519707	0.285795
sir2031	AGCTGGCCGCGGCAGTCTCCGGTT	GCTCGACCGGCGCCGTCAGAGGCC	115	79	143	91	41	68	385	384	377	218	355	245	112.333	66.6667	382	272.667	-0.752748591407134	0.123822	-0.486434295815156	0.0597447	-2.03210084316702	0.00967546	-1.76578654757505	0.000134218
sir5217	ACTCTCGACGCAAGACTAGTCTG	TTTGAGAGCTGCGTTCTGATCAG	127	133	169	91	62	114	109	141	172	65	125	96	143	89	140.667	95.3333	-0.684137905811992	0.0537792	-0.561227851928796	0.145416	-0.0991754050908354	0.796199	0.0237346487923606	0.92213
sir3697	CGAGTAATTTGGAACGGAGGG	CTGCTCATTAAACCTTGCCTC	154	112	131	91	66	95	69	134	122	87	80	113	132.333	84	108.333	93.3333	-0.655715273643041	0.0332624	-0.21501289097085	0.538908	-0.15200309344505	0.528293	0.288699289227141	0.362508
sir12069	TCCAAGACGGCGAGCAACATCAAG	TAAGGTTCTGCCGCTCGTTGTAGT	264	203	309	90	21	96	576	413	543	278	356	258	258.667	69	510.667	297.333	-1.9064258846878	0.00827367	-0.780300682004653	0.0212915	-2.10741294242098	0.00400393	-0.98128773973783	0.0125479
sir2677	CGACGTTTGCCACCTTTGCGCGGA	GGGCTGCAAACGGTGGAAACGCGC	229	184	290	90	27	116	334	265	342	148	197	153	234.333	77.6667	313.667	166	-1.59319473441826	0.0180429	-0.918048980660456	0.00700376	-1.0958157874138	0.0449934	-0.420670033656001	0.113366
sir192	ACGATCAGCGCTTCTCGGGAGTCC	GGTGCTAGTCGCGAAGAGCCCTCA	119	89	143	90	0	64	245	137	301	113	146	106	117	51.3333	227.667	121.667	-1.18854067960966	0.1013	-0.903989114522711	0.0998188	-1.24496611307248	0.0753035	-0.96041454798553	0.094001
sir6881	GATCCTCGGGCTCCGATCCAGCAA	TGCTAGGAGCCCGAGGCTAGGTCG	149	90	211	90	30	105	508	502	542	238	311	334	150	75	517.333	294.333	-1	0.147051	-0.813643214538662	0.00210259	-1.97248843643143	0.00402271	-1.78613165097009	0.000583236
sir5035	CATTGATCAGTCACTCGCGGTCGT	TCGTAACTAGTCAGTGAGCGCCAG	129	150	216	90	41	118	315	195	435	172	257	179	165	83	315	202.667	-0.991282782898891	0.0765088	-0.63624300566485	0.205815	-1.2879255813755	0.0276116	-0.932885804141463	0.112854
sir13523	CCTCCGTTCCTAAATATAAGT	AGGGAGGCAAGGATTTATATT	177	128	167	90	63	98	60	145	90	81	124	50	157.333	83.6667	98.3333	85	-0.911099495411069	0.0158446	-0.210217707390346	0.705685	-0.0228098829080859	0.958231	0.678071905112638	0.111932
sir1700	ACTTTTAGCACGTCAGGACATGAA	TTTGAAAATCGTGCAGTCCTGTAC	127	92	128	90	24	75	446	341	444	346	309	228	115.667	63	410.333	294.333	-0.876549428357188	0.0858907	-0.479345418835991	0.0776733	-2.22402720342739	0.00450745	-1.8268231939062	0.00129716
sir5939	CACCGCACGCTCCAGCAACATCGT	ATGTGGCGTGCGAGGTCGTTGTAG	130	79	132	90	32	66	172	87	146	90	120	78	113.667	62.6667	135	96	-0.859039077346535	0.102422	-0.491853096329675	0.237158	-0.615336149764675	0.186883	-0.248150168747815	0.523411
sir14027	CTCTACACCGGCTGAAGCGCAACA	TCGAGATGTGGCCGACTTCGCGTT	106	83	170	90	39	80	313	275	354	225	240	195	119.667	69.6667	314	220	-0.780480901742169	0.174769	-0.513261035366968	0.0234855	-1.65896308216493	0.00182563	-1.39174321578973	0.00494362
sir7821	ATTCTATCACAAACCGGAGCCCGT	GTTAAGATAGTGTTTGGCCTCGGG	114	89	235	90	60	123	269	180	291	242	288	239	146	91	246.667	256.333	-0.682029918681321	0.321136	0.0554583274455143	0.809075	-1.49408264704197	0.00237637	-0.756594400915139	0.148974
sir7784	CCTAACTGTCGGCTGCTGGCCCAC	TAGGATTGACAGCCGACGACCGGG	81	68	119	90	29	81	252	291	225	133	229	183	89.3333	66.6667	256	181.667	-0.422233000683048	0.405562	-0.494850081056868	0.0920377	-1.44625622988956	0.0267504	-1.51887331026338	0.00244609
sir4869	CTCTGGATACGCACAAGGATTCGT	AAGAGACCTATGCGTGTTCCTAAG	108	78	130	90	35	116	179	153	251	130	238	140	105.333	80.3333	194.333	169.333	-0.390891411947141	0.425948	-0.198667386428331	0.609921	-1.0757953505422	0.100986	-0.883571325023394	0.054071
sir4237	CCTCGTAGACCGTAAGCGGAAGCG	TGGGAGCATCTGGCATTCGCCTTC	98	83	86	90	39	75	190	161	168	132	190	169	89	68	173	163.667	-0.388270589716058	0.254841	-0.0800115140431878	0.650216	-1.2671538723432	0.0135897	-0.958894796670327	0.00104385
sir2591	CACTGTTGGCAAGGAAGCTGCGTT	CGGTGACAACCGTTCCTTCGACGC	150	98	48	90	76	106	110	85	113	134	177	127	98.6667	90.6667	102.667	146	-0.12199052437861	0.80725	0.508000518906272	0.0734977	-0.687324218350834	0.0363649	-0.0573331750659516	0.902798
sir11977	CAGCAACAATCGTATATCAGG	GAGTCGTTGTTAGCATATAGT	322	232	240	89	69	86	196	239	171	138	151	70	264.667	81.3333	202	119.667	-1.70225785958007	0.00338044	-0.7553339496499	0.0618791	-0.557102696260165	0.212613	0.389821213670007	0.147421
sir14150	CACGTCTACTAGGCCGGCCAACT	GTGTGCAGATGATCCGGCCGGTT	217	147	280	89	57	146	258	281	406	170	249	126	214.667	97.3333	315	181.667	-1.1410923192346	0.0647488	-0.794058099444146	0.0844515	-0.900287860784272	0.130392	-0.553253640993818	0.169324
sir12500	GGTGTCCAACCTGACCGCAGCATT	CACCACAGGTTGGACTGGCGTCGT	141	117	177	89	39	71	269	277	301	114	219	146	145	66.3333	282.333	159.667	-1.12824697019244	0.0258848	-0.822336313596019	0.0195802	-1.26725722519253	0.0531	-0.961346568596108	0.00231674
sir1192	ATGCGTGCCGTCGGCCAATTTGTC	AATACGCACGGCAGCCGGTTAAAC	102	114	179	89	73	65	86	228	292	156	275	214	131.667	75.6667	202	215	-0.79916035577355	0.0880738	0.0899813668376656	0.861506	-1.5066068630197	0.0165018	-0.617465140408486	0.342738
sir6488	CTTCACACATGCCCGAGATCGCTT	GAGAAGTGTGTACGGGCTCTAGCG	78	61	166	89	26	66	236	198	294	79	199	142	101.667	60.3333	242.667	140	-0.752819545367044	0.330903	-0.793549122532574	0.0822853	-1.21439963058292	0.112182	-1.25512920774845	0.0302448
sir10982	GGCAACCCACATGATGGATCGAGC	GGCCGTTGGGTGTACTACCTAGCT	64	70	166	89	33	64	189	201	206	166	226	199	100	62	198.667	197	-0.68965987938785	0.360143	-0.012154200284629	0.930938	-1.6678555090695	0.00471805	-0.990349829966281	0.0419027
sir10563	AGCTTGGCATCTTAGCTGGAGA	CTTCGAACCGTAGAATCGACCT	140	87	77	89	79	68	56	65	79	40	49	52	101.333	78.6667	66.6667	47	-0.365284464081744	0.330195	-0.504304837375931	0.0608555	0.743091696963048	0.0109198	0.604071323668861	0.168679
sir4951	CCGCTGATCCGTTTGACGTGTCGA	GCGGCGACTAGGCAAACTGCACAG	47	59	79	89	15	48	167	130	197	118	142	151	61.6667	50.6667	164.667	137	-0.283453947072727	0.662118	-0.265372647902995	0.272017	-1.4350670702381	0.0214991	-1.41698577106837	0.0087172
sir1172	AATATGTCAGGCCACATGTTTGGT	TCTTATACAGTCCGGTGTACAAAC	150	150	202	88	30	55	247	210	239	141	181	106	167.333	57.6667	232	142.667	-1.53691532631405	0.0104679	-0.701476509447581	0.0215819	-1.30683875876442	0.0362019	-0.471399941897956	0.0351766
sir14046	ATATCCGTTTTGATTATAGCAATG	TATATAGGCAAAACTAATATCGTT	188	145	269	88	26	131	191	259	248	123	176	132	200.667	81.6667	232.667	143.667	-1.29698173775713	0.066155	-0.695539167120554	0.0289732	-0.814906120086528	0.147587	-0.21346354944995	0.488745
sir9086	GAGACTTGACGTTCGAGAACACGG	CGCTCTGAACTGCAAGCTCTTGTG	199	186	292	88	62	140	556	399	595	296	276	283	225.667	96.6667	516.667	285	-1.22310293356006	0.0333582	-0.85827189038834	0.0183162	-1.55987151975833	0.00135083	-1.1950404765866	0.0132247
sir13166	CACAGCTAGCAATATTCGGACACT	TGGTGTCGATCGTTATAAGCCTGT	176	105	179	88	43	77	318	242	347	211	212	138	153.333	69.3333	302.333	187	-1.14505033280328	0.0387558	-0.69310177991973	0.0440686	-1.4314172424677	0.0136631	-0.979468689584147	0.0196629
sir13714	TCTTGGTCACCGCAACTGCGAAAT	GTAGAACCAGTGGCGTTGACGCTT	158	144	281	88	27	161	480	654	482	267	426	299	194.333	92	538.667	330.667	-1.07882761642233	0.153855	-0.704015172364919	0.0508971	-1.84567185360871	0.0184189	-1.4708594095513	0.00886645
sir9689	GACCGTGAGCCTTCTTCGTGTACT	TACTGGCACTCGGAAGAAGCACAT	169	123	204	88	43	105	249	234	298	205	208	155	165.333	78.6667	260.333	189.333	-1.07155326102503	0.0440537	-0.459431618637297	0.0516261	-1.26710407014284	0.0118484	-0.654982427755104	0.0353206
sir5780	GACCGCTGACCGTTTCTTCATCAA	TGCTGGCGACTGGCAAAGAAGTAG	129	108	180	88	39	110	623	510	789	457	435	410	139	79	640.667	434	-0.815160324546405	0.115724	-0.561878887608115	0.0656617	-2.45777048426738	0.000142665	-2.20448904732909	0.0039141
sir14124	CACTCCAGGAATCTATTGCCAAAT	CGGTGAGGTCCTTAGATAACGGTT	68	62	75	88	22	55	91	89	122	91	92	67	68.3333	55	100.667	83.3333	-0.31315788525963	0.530068	-0.272620454662992	0.266963	-0.599462070416271	0.243496	-0.558924639819633	0.0461427
sir14093	TGCCCGCCCTCGTGTCCAAGG	TGACGGGCGGGAGCACAGGTT	95	65	33	88	27	52	90	45	73	43	58	57	64.3333	55.6667	69.3333	52.6667	-0.208752744794028	0.74801	-0.396658969963989	0.299206	0.0799235442969494	0.878092	-0.107982680873012	0.832796
sir5740	ATATCCTATGGTTACGTAGATCAT	TGTATAGGATACCAATGCATCTAG	90	79	65	88	53	62	50	63	63	67	89	57	78	67.6667	58.6667	71	-0.205028802398228	0.462989	0.275278001588541	0.301199	-0.0693737030406619	0.825002	0.410933100946107	0.0836126
sir12185	TCGGCTCCCCTGACGTACTGCAGG	TGAGCCGAGGGGACTGCATGACGT	87	71	55	88	46	102	96	94	118	80	110	125	71	78.6667	102.667	105	0.147933429136003	0.709997	0.0324214776923774	0.886177	-0.416564969025438	0.285982	-0.532076920469063	0.0578929
sir13867	TGTGGCCGCACTGATCAAAGAACT	CAACACCGGCGTGACTAGTTTCTT	204	203	302	87	33	131	330	257	363	181	242	150	236.333	83.6667	316.667	191	-1.49809826328874	0.0244534	-0.729392374461405	0.0384793	-1.19084777480613	0.051855	-0.422141885978794	0.151363
sir11207	AGAAGGGCAGCCTCGACGACT	CCTCTTCCCGTCGGAGCTGCT	96	250	275	87	70	89	230	209	170	82	182	70	207	82	203	111.333	-1.33593495288124	0.0905511	-0.86659412543228	0.0816846	-0.441189787134812	0.461034	0.028151040314149	0.94891
sir8217	GCCACCGATGGAGCCGCAGTACGG	GTCGGTGGCTACCTCGGCGTCATG	160	139	234	87	38	110	310	247	424	243	315	247	177.667	78.3333	327	268.333	-1.18147477619418	0.050049	-0.28526435321726	0.360191	-1.77632802643698	0.00383849	-0.880117603460063	0.065393
sir6363	GCCGACGGAGCCACAGTACGGCAC	GGCGGCTGCCTCGGTGTCATGCCG	136	109	185	87	45	107	260	351	324	212	243	233	143.333	79.6667	311.667	229.333	-0.847326041608712	0.0914399	-0.442557800072901	0.0445573	-1.52539794672135	0.00184627	-1.12062970518554	0.00856237
sir13918	CTTTGATCAACGAGCTAGTCAAGT	TAGAAACTAGTTGCTCGATCAGTT	157	129	117	87	45	117	130	107	168	89	130	99	134.333	83	135	106	-0.694634096459887	0.0993036	-0.348895142487632	0.251429	-0.352881023216274	0.396704	-0.00714206924401961	0.97661
sir5627	ATCCAAGTTCGAGTAGCCTATCGG	TGTAGGTTCAAGCTCATCGGATAG	124	110	149	87	50	107	109	77	149	78	138	118	127.667	81.3333	111.667	111.333	-0.650463244362071	0.0837327	-0.0043129928710826	0.99084	-0.452966954911166	0.284349	0.193183296579822	0.537377
sir5323	CTCGGTCATGTCTGCGTGTCTCCC	TAGAGCCAGTACAGACGCACAGAG	72	29	79	87	92	99	146	159	222	201	205	271	60	92.6667	175.667	225.667	0.627087976393833	0.110957	0.361352871937782	0.200406	-1.28407095085149	0.00441585	-1.54980605530754	0.0148289
sir10092	GTTGAATGTTCAGCCGGCTATAGA	AACAACTTACAAGTCGGCCGATAT	91	41	88	87	18	46	250	168	187	118	108	124	73.3333	50.3333	201.667	116.667	-0.542954974199581	0.422388	-0.789580220329628	0.0280239	-1.21280637250725	0.0321462	-1.4594316186373	0.012297
sir7032	CTAAAATCCACTGAAAAGCCT	AAGATTTTAGGTGACTTTTCG	115	114	110	87	70	86	72	71	92	72	58	78	113	81	78.3333	69.3333	-0.480328959530563	0.00499591	-0.176077228423908	0.376244	0.224372785464689	0.22272	0.528624516571344	0.00777907
sir327	AACCGTTGGCGTCTTCGGATCTTC	GGTTGGCAACCGCAGAAGCCTAGA	182	138	290	86	22	102	409	241	351	196	188	204	203.333	70	333.667	196	-1.53841991478413	0.0602542	-0.767553913999629	0.0497081	-1.48542682717024	0.00715176	-0.714560826385745	0.122925
sir5682	CGACGTGAGCGTCCTGTGGATCCT	TGGCTGCACTCGCAGGACACCTAG	252	224	246	86	44	126	538	477	471	221	237	203	240.667	85.3333	495.333	220.333	-1.49585502688717	0.00349445	-1.1687119390309	0.000307448	-1.36850646150769	0.00622356	-1.04136337365143	0.000380542
sir2103	AAACGATCTTTAGCTGCAACGGAA	TATTTGCTAGAAATCGACGTTGCC	162	143	250	86	24	93	301	212	375	164	146	114	185	67.6667	296	141.333	-1.45100804405229	0.0413917	-1.06649541178691	0.0350187	-1.06258453737802	0.0490496	-0.678071905112638	0.12577
sir13690	CACAACAGGCAGCTGCAAGGAACG	CGGTGTTGTCCGTCGACGTTCCTT	118	112	225	86	34	88	51	37	86	46	81	53	151.667	69.3333	58	60	-1.12928301694497	0.113387	0.0489096004809465	0.917219	0.208586621811417	0.674835	1.38677923923733	0.0766816
sir4667	ACTCGTAGGCCTGGTTCAT	TATGAGCATCCGGACCAAG	160	256	103	86	57	142	97	186	120	53	102	55	173	95	134.333	70	-0.864772619305777	0.201896	-0.940390510861845	0.107475	0.440572591385982	0.446493	0.364954699829913	0.498462
sir4979	CTTGTCTCGACCTGCAAATGTCTG	ACGAACAGAGCTGGACGTTTACAG	79	57	85	86	25	21	219	174	229	154	175	160	73.6667	44	207.333	163	-0.743508440032978	0.261115	-0.347080115178369	0.0697851	-1.88929653559378	0.00560192	-1.49286821073917	0.00212418
sir3390	ATGATCGACAAGGAGCACAACGTC	GATACTAGCTGTTCCTCGTGTTGC	106	87	195	86	38	112	230	159	269	201	213	192	129.333	78.6667	219.333	202	-0.717269792825287	0.271169	-0.118769790262291	0.624824	-1.36053093411111	0.00540349	-0.762030931548114	0.123907
sir14597	CAGGTGGCTCTGACGACAAATA	TAGTCCACCGAGACTGCTGTTT	90	103	84	86	35	53	66	92	115	40	38	38	92.3333	58	91	38.6667	-0.67079867020046	0.0977201	-1.23477614579228	0.0209571	0.584962500721156	0.265521	0.0209850251293358	0.93442
sir11692	CTTCTGCTATCGATTCCTTTCATG	AGGAAGACGATAGCTAAGGAAAGT	82	91	111	86	26	75	269	231	319	230	192	160	94.6667	62.3333	273	194	-0.602852659617045	0.187051	-0.492844298732725	0.0721371	-1.63798088302065	0.00858801	-1.52797252213633	0.00268001
sir5729	CATTATATAGCCAAGACCGATCGC	TAGTAATATATCGGTTCTGGCTAG	84	61	84	86	54	49	185	115	152	136	122	121	76.3333	63	150.667	126.333	-0.276961363875871	0.391652	-0.254124924244096	0.306799	-1.00381161395002	0.00727145	-0.980975174318244	0.0263493
sir13994	CACTGAGGCGCAGGACCTGCAAGG	CTGTGACTCCGCGTCCTGGACGTT	112	86	82	86	75	76	49	57	43	61	66	95	93.3333	79	49.6667	74	-0.240539768046707	0.226534	0.575247345887944	0.0986129	0.0943273825481531	0.677472	0.910114496482805	0.0130153
sir10358	CTCGTCAGGGCACTACCAGTGATT	CGGAGCAGTCCCGTGATGGTCACT	85	59	80	86	60	66	154	82	127	120	152	144	74.6667	70.6667	121	138.667	-0.079434467494405	0.738815	0.196613980145342	0.486961	-0.972519263577893	0.0054141	-0.696470815938147	0.108091
sir13736	CCATTGTTCATGAAGATCCGAAGA	TCGGTAACAAGTACTTCTAGGCTT	337	277	767	85	42	167	540	469	609	198	260	131	460.333	98	539.333	196.333	-2.23182525942169	0.0843663	-1.45787206859952	0.00335994	-1.0024514789941	0.133068	-0.228498288171927	0.646392
sir3733	CACGGCACCACAAGTAGTCGAGTT	CGGTGCCGTGGTGTTCATCAGCTC	206	196	313	85	15	113	297	171	324	162	323	140	238.333	71	264	208.333	-1.74708981143991	0.0243057	-0.34164424053016	0.496478	-1.55300275932361	0.100775	-0.147557188413858	0.691834
sir13922	GAATGGTTGCCGAAGTCAAGC	AACTTACCAACGGCTTCAGTT	335	240	257	85	55	144	191	151	124	57	115	71	277.333	94.6667	155.333	81	-1.55069259863641	0.00961495	-0.9393736410485	0.046774	0.224934615898901	0.686255	0.836253573486812	0.0255216
sir12558	GTTTGTGCGGGCGTTTCCAAA	CTCAAACACGCCCGCAAAGGT	306	197	200	85	74	119	194	194	206	131	125	87	234.333	92.6667	198	114.333	-1.33843980634903	0.0208867	-0.792254354627954	0.00430609	-0.303123693449305	0.324841	0.24306175827177	0.370734
sir13376	AGTGTCATCTACAGGCCCAACAGT	CATCACAGTAGATGTCCGGGTTGT	159	125	284	85	31	114	224	162	280	168	172	119	189.333	76.6667	222	153	-1.30425706856031	0.105776	-0.537028023657454	0.144381	-0.996860292469433	0.0619394	-0.22963124756658	0.61014
sir7338	GCAGAACTTCGGGATATTGGCCTT	TACGTCTTGAAGCCCTATAACCGG	130	134	235	85	16	111	292	278	402	224	263	185	166.333	70.6667	324	224	-1.23497555077406	0.0981995	-0.532495080827021	0.0914539	-1.66439696821556	0.013309	-0.96191649826852	0.0389889
sir7842	CTCTTAAAGTTAATGTGGCCCCGT	TTGAGAATTTCAATTACACCGGGG	173	132	119	85	61	57	162	58	129	74	91	64	141.333	67.6667	116.333	76.3333	-1.06258453737802	0.0162924	-0.607879438112708	0.275303	-0.173867870911768	0.502409	0.280837228353547	0.511449
sir10112	CTGTCCGTCTGATCTCATGATAAG	AAGACAGGCAGACTAGAGTACTAT	183	107	181	85	38	107	159	181	257	107	169	109	157	76.6667	199	128.333	-1.03409319866841	0.067362	-0.632872485682541	0.121049	-0.743224584637889	0.146979	-0.342003871652022	0.340109
sir4626	CCTTCGATTCCTTGCTCCTTTCGC	GTGGAAGCTAAGGAACGAGGAAAG	135	80	152	85	39	102	26	15	33	0	16	10	122.333	75.3333	24.6667	8.66667	-0.699457290428025	0.177364	-1.50901364748786	0.0847353	3.1197392442741	0.026328	2.31018288721426	0.0119706
sir5106	AACCTTTGTCACTGTCCTCGTCAG	CTTTGGAAACAGTGACAGGAGCAG	77	56	90	85	18	42	151	114	134	108	64	88	74.3333	48.3333	133	86.6667	-0.62099080990537	0.301966	-0.617877123193891	0.0493938	-0.84245872301352	0.176207	-0.839345036302041	0.0157985
sir3895	CGGCTTGAGGCACTCGTCAGTG	CAGCCGAACTCCGTGAGCAGTC	141	123	113	85	64	99	88	95	133	38	67	94	125.667	82.6667	105.333	66.3333	-0.604224402881789	0.0301426	-0.667156127633454	0.142122	0.317571689843226	0.440712	0.254639965091562	0.277843
sir10270	GGGCTATGGACGCACGAGTTGAGG	CACCCGATACCTGCGTGCTCAACT	101	122	225	84	22	76	438	382	332	184	301	246	149.333	60.6667	384	243.667	-1.29956028185891	0.108083	-0.656197405489875	0.0370243	-2.00593295575374	0.00936407	-1.36257007938471	0.00874546
sir7989	CGACAGCCCAAAGTCAGAGACCAT	AAGCTGTCGGGTTTCAGTCTCTGG	143	135	167	84	26	89	276	211	294	176	245	176	148.333	66.3333	260.333	199	-1.16103690531011	0.0215295	-0.387591616877174	0.146687	-1.58496250072116	0.012328	-0.811517212288219	0.0142451
sir11983	GAGAGACTGAGCCGGCATATCATC	GGCTCTCTGACTCGGCCGTATAGT	193	140	157	84	33	106	159	63	138	71	68	65	163.333	74.3333	120	68	-1.13573803908227	0.028931	-0.819427754358179	0.149424	0.128474557948809	0.784807	0.444784842672896	0.260159
sir2214	AAAACACTCTAGTATGGCCAGGAA	CGTTTTGTGAGATCATACCGGTCC	182	165	180	84	45	127	254	201	303	165	216	123	175.667	85.3333	252.667	168	-1.04165915163721	0.020468	-0.588774114671175	0.100999	-0.977279923499917	0.0822849	-0.524394886533877	0.0618433
sir1370	ACTCATCCTACAGCTGGTCGTGGG	CATGAGTAGGATGTCGACCAGCAC	120	91	202	84	27	93	329	202	279	204	238	208	137.667	68	270	216.667	-1.01757262944795	0.149679	-0.31748218985617	0.23784	-1.67187056594432	0.00308743	-0.971780126352542	0.0562043
sir11610	CAGCTTGCTGGTGGACCGAAGACT	TCGTCGAACGACCACCTGGCTTCT	94	108	148	84	13	76	329	224	314	178	238	150	116.667	57.6667	289	188.667	-1.0165828841956	0.0999927	-0.615229940389953	0.0744158	-1.71003001519516	0.0188271	-1.30867707138951	0.00921606
sir9685	GTTCTCTGTGCCCTGCGGTGTAGC	CGCAAGAGACACGGGACGCCACAT	146	125	188	84	43	104	170	191	225	124	205	127	153	77	195.333	152	-0.990601301997751	0.0421193	-0.361866840257506	0.23445	-0.981140972748684	0.0791854	-0.35240651100844	0.158948
sir13783	CCGGCTTTAGTGATTGTTAGAAAG	TGGGCCGAAATCACTAACAATCTT	176	186	171	84	92	98	134	98	169	61	116	89	177.667	91.3333	133.667	88.6667	-0.959959639798649	0.000134754	-0.592175990953731	0.157642	0.0427496474593371	0.878626	0.410533296304256	0.103808
sir14684	GGCGATCGGCCAGTTGGAAAAATG	CGCCGCTAGCCGGTCAACCTTTTT	95	100	160	84	26	74	157	183	193	135	192	151	118.333	61.3333	177.667	159.333	-0.948113258335031	0.10695	-0.157124914778427	0.412896	-1.37730485192374	0.0165026	-0.586316508367131	0.0648593
sir6457	CAAACACTGGCCAACCGTCGCGA	AGGTTTGTGACCGGTTGGCAGCG	124	99	166	84	44	79	238	296	307	153	185	204	129.667	69	280.333	180.667	-0.910139387486867	0.0594447	-0.633812948901273	0.0187254	-1.38866208385455	0.0045931	-1.11233564526895	0.00652596
sir3635	CCGCGGTTACTGAGGCTTGGAGTT	TGGGCGCCAATGACTCCGAACCTC	130	111	133	84	32	85	211	203	256	145	182	160	124.667	67	223.333	162.333	-0.895842768708708	0.0374419	-0.460239323262793	0.036271	-1.27672627090341	0.00971961	-0.841122825457498	0.0052606
sir5752	AGCACCAAAAGCTCGAGATCTT	CGTCGTGGTTTTCGAGCTCTAG	172	139	101	84	69	90	115	187	102	53	80	45	137.333	81	134.667	59.3333	-0.761688023577438	0.0583578	-1.1824780517854	0.0572507	0.449079072639383	0.15276	0.028289044431424	0.940306
sir7068	AGGCTCGTCTTGGACCAGTTCCCT	TGTCCGAGCAGAACCTGGTCAAGG	102	76	152	84	46	77	163	226	184	101	127	145	110	69	191	124.333	-0.672835256746491	0.178698	-0.619359508501667	0.0414157	-0.849544862755912	0.0329751	-0.796069114511089	0.0491006
sir8079	AGCTCCCTTTAGCCACGACACCAC	TTTCGAGGGAAATCGGTGCTGTGG	85	64	123	84	26	73	279	209	292	187	111	123	90.6667	61	260	140.333	-0.571763002966297	0.29746	-0.889653890683214	0.0266587	-1.20197658478235	0.0549215	-1.51986747249927	0.00547651
sir2300	CCTAGTGTGTTGGCGTCGTTCGGT	CCGGATCACACAACCGCAGCAAGC	82	71	90	84	20	72	171	75	168	166	198	111	81	58.6667	138	158.333	-0.465380884968484	0.33509	0.198296745718985	0.641827	-1.43235208458101	0.0360929	-0.768674453893544	0.149365
sir5023	CATCCACGCTACTGGCAGGGTCGC	CGGTAGGTGCGATGACCGTCCCAG	84	60	77	84	34	68	59	24	49	23	35	32	73.6667	62	44	30	-0.2487437482834	0.515508	-0.552541023028779	0.272621	1.04730571477836	0.102665	0.743508440032978	0.0783527
sir7308	CAACTCTGGTACACACTATGCCAA	TAGTTGAGACCATGTGTGATACGG	64	74	96	84	41	79	214	235	221	190	256	199	78	68	223.333	215	-0.197939377611909	0.578131	-0.0548619350345183	0.718873	-1.66073000833912	0.00401482	-1.51765256576173	0.000209924
sir5473	CTTTCACTTGCTGGCCGTCCTCAC	GGGAAAGTGAACGACCGGCAGGAG	124	109	225	83	26	53	319	171	188	114	134	89	152.667	54	226	112.333	-1.49935378521232	0.0690667	-1.00853668195449	0.0792147	-1.05675477829723	0.0498425	-0.5659376750394	0.283665
sir9785	ACCTAGATCTTTGGCATGCGTAAC	GATGGATCTAGAAACCGTACGCAT	192	136	249	83	33	105	373	297	401	195	263	167	192.333	73.6667	357	208.333	-1.38452494925405	0.0381829	-0.777030385200806	0.0243194	-1.49980982015802	0.019361	-0.892315256104774	0.0216709
sir4867	CTGGACCAAGACGGCATGATTCCC	GGGACCTGGTTCTGCCGTACTAAG	114	128	194	83	14	75	144	124	187	81	115	103	145.333	57.3333	151.667	99.6667	-1.34191957007483	0.0555875	-0.605721060887953	0.0692236	-0.797736919496007	0.151947	-0.061538410309132	0.847537
sir9103	GCCGCCTTCCGGGTCCAAACACGT	AGCGGCGGAAGGCCCAGGTTTGTG	132	123	125	83	20	83	175	132	171	47	114	85	126.667	62	159.333	82	-1.03069679722292	0.037891	-0.958352302641509	0.0312267	-0.403355694231209	0.522743	-0.331011199649801	0.079728
sir7997	AACGCTGCCGTCGAAGAAGACCAC	TGTTGCGACGGCAGCTTCTTCTGG	128	140	186	83	54	88	280	285	322	165	200	167	151.333	75	295.667	177.333	-1.01276729607388	0.0207685	-0.737507858799874	0.00246423	-1.24150124428415	0.00274556	-0.966241807010149	0.00283392
sir14436	GACCACCTCCAGCCGTCCGAAATC	TACTGGTGGAGGTCGGCAGGCTTT	158	87	201	83	80	91	371	118	273	193	328	256	148.667	84.6667	254	259	-0.812215213148139	0.127834	0.028123600914388	0.955037	-1.61308610163554	0.0112092	-0.772747287573018	0.26234
sir5484	CACTACTTGAGGCGGCCTCCTCGT	GTGTGATGAACTCCGCCGGAGGAG	103	93	158	83	35	86	236	284	271	132	195	149	118	68	263.667	158.667	-0.795180208111502	0.127927	-0.732716121164849	0.0113443	-1.22239242133645	0.0223462	-1.15992833438979	0.00418121
sir2207	AGAGGTCATCGGCGGTTCCAGGCG	TCTCTCCAGTAGCCGCCAAGGTCC	170	97	121	83	51	114	349	90	474	198	237	212	129.333	82.6667	304.333	215.667	-0.645716531800253	0.172658	-0.496849147991715	0.478884	-1.38342559160563	0.00345167	-1.23455820779709	0.203046
sir3228	CCGACTAAGCAAAGCATGACGTG	CGGGCTGATTCGTTTCGTACTGC	92	68	113	83	35	65	176	139	189	130	124	128	91	61	168	127.333	-0.57705730263581	0.191441	-0.399851095464168	0.0542907	-1.06172898975171	0.00930197	-0.884522782580064	0.0178036
sir7590	GCTCTGTCACTGTCCGCTAGCCTG	TACGAGACAGTGACAGGCGATCGG	172	108	68	83	88	84	108	70	147	42	75	77	116	85	108.333	64.6667	-0.44859005898987	0.364465	-0.744383065728689	0.155084	0.39444059467173	0.150423	0.0986475879329117	0.848263
sir3606	ACCTTCCATTTTAGTTCGTGAGTC	TTTGGAAGGTAAAATCAAGCACTC	61	63	124	83	39	82	137	86	98	101	127	106	82.6667	68	107	111.333	-0.28177096841538	0.592551	0.057274805351749	0.814902	-0.711278950502557	0.0588658	-0.372233176735428	0.398621
sir7003	CCACGACGTTGCCCGAGCAAGCTA	GTGGTGCTGCAACGGGCTCGTTCG	104	45	88	83	37	75	445	332	332	300	254	286	79	65	369.667	280	-0.281412935148648	0.569476	-0.400798132495587	0.0887407	-2.10691520391651	0.000397404	-2.22630040126345	0.00220378
sir6818	CTGGCCAGCCGGCGTCAGCGG	CAGACCGGTCGGCCGCAGTCG	59	61	82	83	31	75	166	181	129	106	78	109	67.3333	63	158.667	97.6667	-0.095969058530722	0.819247	-0.700060908885696	0.0291947	-0.632514430201175	0.141194	-1.23660628055615	0.00593819
sir4652	CCAATACATCCAGTTGTTCAA	GAGGTTATGTAGGTCAACAAG	96	75	62	83	101	50	22	27	18	28	11	39	77.6667	78	22.3333	26	0.00617857492912409	0.98605	0.219313028404476	0.690136	1.58496250072116	0.0377667	1.79809695419651	0.00568146
sir14549	AGGTCTGAGAGGTTCGTCCAAAGG	TGTCCAGACTCTCCAAGCAGGTTT	284	223	408	82	24	94	624	346	705	210	413	189	305	66.6667	558.333	270.667	-2.19377174339668	0.0152255	-1.04460946304732	0.091469	-2.02147972741045	0.0522406	-0.872317447061092	0.105572
sir899	ATGAGCTATTGCGATGTTGCATGC	GATACTCGATAACGCTACAACGTA	308	288	406	82	34	131	448	727	825	262	307	210	334	82.3333	666.667	259.667	-2.02029956161053	0.00541883	-1.36030476660042	0.0249463	-1.65711228647699	0.0110226	-0.997117491466879	0.0486524
sir10242	TAATATGGTACCGAAAATAGC	CTATTATACCATGGCTTTTAT	298	320	234	82	52	115	374	341	309	165	172	142	284	83	341.333	159.667	-1.77470768815776	0.00311851	-1.09611815426382	0.000953475	-0.943879913668099	0.0195704	-0.265290379774162	0.146677
sir6105	CCGATGACGAACCAAGAAGTGCAA	TTGGCTACTGCTTGGTTCTTCACG	149	105	213	82	39	100	331	172	306	178	183	128	155.667	73.6667	269.667	163	-1.07937618031823	0.0861937	-0.726305237477744	0.111467	-1.1457880955608	0.0239505	-0.792717152720316	0.123043
sir13996	TTCTCGAGGACTATGGCAATG	GGAAGAGCTCCTGATACCGTT	280	191	151	82	83	136	213	260	199	134	175	101	207.333	100.333	224	136.667	-1.0471510933709	0.0638329	-0.712837323273315	0.0365493	-0.445860422745744	0.262179	-0.111546652648158	0.714012
sir5786	AGCTACGGTCTCGCCCTTCATCGC	CTTCGATGCCAGAGCGGGAAGTAG	124	95	136	82	27	68	170	115	186	64	99	47	118.333	59	157	70	-1.00406966430905	0.0444004	-1.16533773194666	0.0300417	-0.246639967583125	0.650645	-0.407908035220739	0.192636
sir14011	GAGCACAACGTCGAAGCGGCAAGC	TCCTCGTGTTGCAGCTTCGCCGTT	131	110	172	82	32	108	149	193	228	163	156	138	137.667	74	190	152.333	-0.895582105069339	0.0914701	-0.318767753994034	0.192175	-1.04163448870796	0.0290584	-0.464820137632659	0.147771
sir7783	CGTGATGGTGTTCTTCTGGCCCGG	TGGCACTACCACAAGAAGACCGGG	127	71	192	82	49	97	331	246	405	207	264	210	130	76	327.333	227	-0.774440299584869	0.225587	-0.528068226302622	0.112756	-1.57862097384733	0.00293318	-1.33224890056508	0.0268203
sir13049	CAGCTCCCTGGTCCCATCACCAAG	TAGTCGAGGGACCAGGGTAGTGGT	91	67	129	82	15	72	286	172	138	65	184	134	95.6667	56.3333	198.667	127.667	-0.764027490393503	0.227115	-0.637967938537204	0.277327	-1.18032114564277	0.15157	-1.05426159378647	0.0997205
sir11520	AGCGACGCATTGGCACAGCAGAGC	CGTCGCTGCGTAACCGTGTCGTCT	94	102	162	82	22	120	195	300	374	177	249	202	119.333	74.6667	289.667	209.333	-0.676460855206652	0.279013	-0.468591617922773	0.225116	-1.48726582683402	0.0191865	-1.27939658955014	0.0387263
sir7339	CAAACGGACGTCCGGATTGGCCGG	GGGTTTGCCTGCAGGCCTAACCGG	121	94	69	82	74	52	89	79	107	62	118	76	94.6667	69.3333	91.6667	85.3333	-0.44930740136359	0.221062	-0.103287808412022	0.752062	-0.299560281858908	0.448614	0.0464593110926601	0.86929
sir374	ACTATCAGGCTTGTCGAGGGCTTG	TCTGATAGTCCGAACAGCTCCCGA	124	84	53	82	57	59	80	14	49	86	62	90	87	66	47.6667	79.3333	-0.398549376490275	0.395039	0.734946426529554	0.205596	-0.265461143228334	0.323997	0.868034659791495	0.233224
sir10911	AATTGCATCGTCAAGCCAAGGAGG	GATTAACGTAGCAGTTCGGTTCCT	124	96	121	82	60	143	331	276	245	176	342	306	113.667	95	284	274.667	-0.258809819972069	0.518014	-0.0482090930426197	0.876458	-1.53168241813111	0.0329925	-1.32108169120167	0.00308318
sir14616	CAGGTGGCTCTGACAACAAATA	TAGTCCACCGAGACTGTTGTTT	95	73	83	82	53	77	84	81	88	58	73	61	83.6667	70.6667	84.3333	64	-0.243623099387573	0.301966	-0.398031073973154	0.0153783	0.142957953842043	0.54359	-0.0114500207435379	0.925249
sir13096	TAACTTAGATCTGAAACCAGC	TAATTGAATCTAGACTTTGGT	91	47	56	82	59	62	61	28	46	75	60	75	64.6667	67.6667	45	70	0.0654230749980486	0.853531	0.637429920615292	0.0810307	-0.0489096004809462	0.803591	0.523097245136297	0.298298
sir9682	AGGTCTGCTTCGCCGTGGTGTAGC	TCTCCAGACGAAGCGGCACCACAT	165	116	210	81	45	80	231	146	261	134	160	136	163.667	68.6667	212.667	143.333	-1.25307868713147	0.0326471	-0.569219764175409	0.122052	-1.06169232240624	0.00672652	-0.377833399450176	0.326395
sir13887	TAAGGGTGTGGTAACTTCAATA	GTATTCCCACACCATTGAAGTT	168	126	124	81	56	56	64	80	49	42	53	41	139.333	64.3333	64.3333	45.3333	-1.1149020948128	0.0106515	-0.504994196017741	0.122887	0.504994196017741	0.10719	1.1149020948128	0.0113717
sir8721	GAAGACTCCGCCGACATGTCACCA	GGCTTCTGAGGCGGCTGTACAGTG	141	127	177	81	13	128	351	407	444	206	245	212	148.333	74	400.667	221	-1.00324565950365	0.111756	-0.858356120598598	0.00373382	-1.57844919376248	0.0143874	-1.43355965485743	0.00121875
sir2252	AGGCTCTGCATCCACTAGAAGGAT	AGTCCGAGACGTAGGTGATCTTCC	146	176	310	81	31	208	884	895	658	188	494	292	210.667	106.667	812.333	324.667	-0.981852653289741	0.226951	-1.323112573641	0.0146547	-1.60584986719498	0.104437	-1.94710978754624	0.00285159
sir3894	CGGCCCTCTTTTACTTCGTCAGGA	TTGCCGGGAGAAAATGAAGCAGTC	107	104	188	81	0	126	218	189	264	139	190	110	133	69	223.667	146.333	-0.946757978723021	0.23652	-0.612091826664825	0.0729844	-1.08459017203603	0.151182	-0.749924019977838	0.0612469
sir14063	TCCCCGGGCTCCGATCCAGCAAAG	CGAGGGGCCCGAGGCTAGGTCGTT	129	86	287	81	36	151	968	968	1200	672	866	708	167.333	89.3333	1045.33	748.667	-0.905454363493	0.325568	-0.481567631714607	0.0384434	-3.06705302194283	0.000645276	-2.64316629016444	0.000877781
sir12989	GATACCTGGATCCATACCAAC	TTCTATGGACCTAGGTATGGT	155	139	156	81	93	107	131	119	128	87	55	94	150	93.6667	126	78.6667	-0.679354870996111	0.00377233	-0.679599374859231	0.0194984	0.251783270859085	0.349235	0.251538766995964	0.0218512
sir3378	CCAGACTCAGCCGTAGGCAACGAG	GAGGTCTGAGTCGGCATCCGTTGC	98	137	244	80	30	66	303	289	328	224	221	179	159.667	58.6667	306.667	208	-1.44445022709888	0.0936716	-0.560087832082127	0.00591642	-1.82597060022495	0.0019946	-0.941608205208195	0.0311184
sir10842	GCTGACACAGCGAGCAGGAGGACA	AACGACTGTGTCGCTCGTCCTCCT	233	178	233	80	46	147	531	583	741	163	343	241	214.667	91	618.333	249	-1.23815973719476	0.0238899	-1.31223903871893	0.0107312	-1.45220729186938	0.057902	-1.52628659339355	0.00356872
sir6884	GATCCCCGGACTCCGATCCAGCAG	TGCTAGGGGCCTGAGGCTAGGTCG	149	106	350	80	32	149	905	1219	1342	590	748	579	201.667	87	1155.33	639	-1.21288533559207	0.236956	-0.854421317492019	0.0215903	-2.87672862509827	0.0010109	-2.51826460699821	0.00315808
sir3300	CCTCCGACGATGTAGGGCACGTT	TTGGAGGCTGCTACATCCCGTGC	82	109	172	80	23	102	250	233	297	190	276	207	121	68.3333	260	224.333	-0.824345638490305	0.212795	-0.212867619139294	0.334386	-1.71498259510487	0.011509	-1.10350457575386	0.0133181
sir9877	CGTAAGCGACTCGAGGCAGTAGG	GGGCATTCGCTGAGCTCCGTCAT	73	70	142	80	27	69	108	78	130	78	92	78	95	58.6667	105.333	82.6667	-0.695386490414807	0.271762	-0.349584437790228	0.224144	-0.494764691749578	0.226538	-0.148962639124999	0.730163
sir4121	CGGTCGTGGTGGCCGACGACAGGC	TCGCCAGCACCACCGGCTGCTGTC	111	92	152	80	48	99	196	235	256	132	210	151	118.333	75.6667	229	164.333	-0.64512672710113	0.138818	-0.478722452440189	0.0921845	-1.118895349087	0.0332369	-0.952491074426056	0.0113713
sir11097	TACGAGTAGCCAACAGCGACT	CTATGCTCATCGGTTGTCGCT	103	93	160	80	49	114	302	280	341	215	289	257	118.667	81	307.667	253.667	-0.550920927360617	0.250706	-0.278434194142229	0.124812	-1.64694013989776	0.00374001	-1.37445340667938	0.00233237
sir8777	CCGCGGCAGTCTCCGGTTGCACAG	CCGGCGCCGTCAGAGGCCAACGTG	84	78	129	80	31	91	286	264	333	192	341	237	97	67.3333	294.333	256.667	-0.526663860156489	0.292195	-0.197554992066202	0.481493	-1.93050315283047	0.0166892	-1.60139428474018	0.00160348
sir3698	CGAGTAAATCGGAACGGAGGG	CTGCTCATTTAGCCTTGCCTC	117	94	112	80	54	99	57	61	82	63	52	63	107.667	77.6667	66.6667	59.3333	-0.471204210039645	0.112503	-0.168122758808327	0.440712	0.388452713687883	0.247418	0.6915341649192	0.0171161
sir7823	AGTAGCTGGTCAGGACGAGCCCAA	TTTCATCGACCAGTCCTGCTCGGG	46	28	101	80	11	43	137	136	137	112	94	130	58.3333	44.6667	136.667	112	-0.385121921374556	0.668869	-0.287162676726686	0.0766262	-1.32622823232099	0.0401404	-1.22826898767312	0.0234352
sir4337	ACGACACAAGCCAACCGTCAAGGT	CGTGCTGTGTTCGGTTGGCAGTTC	49	57	124	80	25	87	200	183	205	144	245	207	76.6667	64	196	198.667	-0.260527550223219	0.702132	0.0194961756257972	0.933873	-1.63420601974101	0.0190014	-1.35418229389199	0.00844565
sir6097	CATACTCCATATAGCCTAGTGCGG	CTGTATGAGGTATATCGGATCACG	80	54	82	80	42	77	142	161	156	148	151	120	72	66.3333	153	139.667	-0.11826288161982	0.727688	-0.131543909714456	0.306809	-1.0741818131557	0.00949387	-1.08746284125034	0.00161032
sir10667	ACCACAGCTAGCAATATTCGGACA	CGTGGTGTCGATCGTTATAAGCCT	172	162	226	79	26	100	317	165	288	179	180	128	186.667	68.3333	256.667	162.333	-1.44980291743952	0.0162749	-0.660936673499922	0.130269	-1.2482978625769	0.0281296	-0.459431618637298	0.239161
sir7496	AGTCCATGTGACCATCGTCGCCAA	TGTCAGGTACACTGGTAGCAGCGG	173	126	224	79	35	103	107	309	322	153	202	162	174.333	72.3333	246	172.333	-1.26911590380246	0.0420571	-0.513456535745461	0.359354	-1.25246923787046	0.0160538	-0.496809869813455	0.394173
sir1432	AGTGTTGAGCATAGTCACAGTGCC	TGTCACAACTCGTATCAGTGTCAC	117	118	169	79	27	81	159	175	201	156	180	104	134.667	62.3333	178.333	146.667	-1.11131702286416	0.0425846	-0.28203536776385	0.282974	-1.23446525363702	0.0418418	-0.405183598536715	0.107105
sir6502	GATGGTTCGACTCATGGTGCGCGT	AGCTACCAAGCTGAGTACCACGCG	131	103	162	79	20	89	233	205	268	133	208	145	132	62.6667	235.333	162	-1.07476776840197	0.0649859	-0.5387118696654	0.0680797	-1.37022365192814	0.0350417	-0.834167753191571	0.0143554
sir8118	GATGTCCACAAGTGCTGCAACCAG	TGCTACAGGTGTTCACGACGTTGG	110	103	127	79	31	65	171	160	218	135	162	145	113.333	58.3333	183	147.333	-0.958179824305373	0.0260126	-0.312759779613767	0.140668	-1.3366914475591	0.00545245	-0.691271402867497	0.0220421
sir7323	GCCACTGCCCATCACCATGCCGC	GGCGGTGACGGGTAGTGGTACGG	123	79	157	79	31	77	300	394	459	158	173	136	119.667	62.3333	384.333	155.667	-0.940945573935415	0.105329	-1.30389805794211	0.00848909	-1.32038427982203	0.00798204	-1.68333676382872	0.00673897
sir14234	AGAGCAAGGCACAAGTCTACAAGA	CTTCTCGTTCCGTGTTCAGATGTT	102	104	115	79	28	69	142	106	157	118	125	89	107	58.6667	135	110.667	-0.866997868485006	0.0399897	-0.286738666425062	0.263499	-0.915607812709628	0.0528656	-0.335348610649684	0.148358
sir8870	CTTGTCATGGTTCTCTTTCCACCA	TGGAACAGTACCAAGAGAAAGGTG	86	57	60	79	18	56	107	112	129	98	74	87	67.6667	51	116	86.3333	-0.407948074492525	0.452106	-0.426135208162175	0.0367339	-0.759420444993902	0.137855	-0.777607578663552	0.0131195
sir1222	AGGCAAGGCGGCTTGAGTTGGA	CGTCCGTTCCGCCGAACTCAAC	105	69	94	79	49	87	39	55	73	23	16	28	89.3333	71.6667	55.6667	22.3333	-0.317896340868312	0.324056	-1.31761510201628	0.0329233	1.68210365913169	0.0150439	0.68238489798372	0.0807961
sir7063	CTCAGTTGGTAGGTCGCGTTCCGG	CAGAGTCAACCATCCAGCGCAAGG	104	67	70	79	58	57	66	65	71	66	62	72	80.3333	64.6667	67.3333	66.6667	-0.312976494042834	0.321649	-0.0143552929770699	0.856108	-0.0439433475875971	0.808822	0.254677853478167	0.339926
sir6184	CAGGTTCCACCGACTGACATGCAC	CTGTCCAAGGTGGCTGACTGTACG	91	55	96	79	35	81	188	237	205	189	174	142	80.6667	65	210	168.333	-0.311532923524984	0.473112	-0.319068440748122	0.10514	-1.37280926388955	0.00719283	-1.38034478111268	0.0025883
sir11427	AACCACCCACGACTCAGCGAGAGT	ACTTGGTGGGTGCTGAGTCGCTCT	68	41	80	79	16	58	354	246	152	62	731	162	63	51	250.667	318.333	-0.304854581528421	0.611575	0.344768071245474	0.7701	-2.64196908023046	0.270343	-1.99234642745656	0.0343579
sir3762	CATAAAAAGTTTATTGGCCGAGAA	TAGTATTTTTCAAATAACCGGCTC	327	228	317	78	32	82	290	178	261	78	140	56	290.667	64	243	91.3333	-2.18322182405577	0.00302986	-1.41174292136641	0.0224274	-0.513069582239371	0.411341	0.258409320449989	0.358671
sir11754	ATTCACACCTCTAGACTTCACG	GGTAAGTGTGGAGATCTGAAGT	183	101	141	78	70	36	76	33	76	70	66	39	141.667	61.3333	61.6667	58.3333	-1.20775707496805	0.0406989	-0.0801703486839832	0.856818	0.072350844224684	0.861604	1.19993757050875	0.0445304
sir13014	ATATAGTACGTAGCGTCGACCAAG	CATATATCATGCATCGCAGCTGGT	116	82	116	78	14	56	98	145	155	117	78	75	104.667	49.3333	132.667	90	-1.08516738326268	0.0651292	-0.559809023492818	0.126687	-0.867362231421881	0.153675	-0.342003871652022	0.251575
sir11394	GACTTGTGTCAGCCTACGGAGATT	TTCTGAACACAGTCGGATGCCTCT	139	98	218	78	36	111	242	227	292	172	264	148	151.667	75	253.667	194.667	-1.01594154386902	0.137448	-0.381928084623528	0.218397	-1.37604336766298	0.0447978	-0.742029908417487	0.0647089
sir7107	CTGATCCCAAGTCGTGCTGTCCTA	CAGACTAGGGTTCAGCACGACAGG	113	104	167	78	18	108	214	146	208	115	372	111	128	68	189.333	199.333	-0.912537158749661	0.142901	0.074254554693423	0.915984	-1.55157633222661	0.219531	-0.564784618783526	0.104579
sir14154	ATTTTGTGAAACAGAAGGCCAACG	CCTAAAACACTTTGTCTTCCGGTT	82	84	67	78	11	38	151	84	180	106	93	72	77.6667	42.3333	138.333	90.3333	-0.875501457882115	0.154977	-0.614818484880416	0.186051	-1.09346435458171	0.0928569	-0.832781381580007	0.103995
sir1380	ATCTAAACATGAGCCAATCGTGGT	GTTAGATTTGTACTCGGTTAGCAC	98	92	131	78	35	71	157	148	174	91	120	138	107	61.3333	159.667	116.333	-0.80286753106529	0.0643013	-0.456798619526528	0.0505723	-0.923521270152639	0.0450462	-0.577452358613877	0.0212524
sir3439	ATGTCCCCTAGCCGTGATGTAGTT	TATACAGGGGATCGGCACTACATC	152	139	190	78	90	117	241	193	303	141	237	180	160.333	95	245.667	186	-0.755074974717938	0.027031	-0.401399497265882	0.231357	-0.969303202777084	0.0392936	-0.615627725325028	0.0731077
sir4095	CCAACTAGTTTGTCTTCTACAGAT	CTGGTTGATCAAACAGAAGATGTC	109	91	61	78	34	57	131	111	161	132	125	89	87	56.3333	134.333	115.333	-0.6270265602877	0.180113	-0.220007800891243	0.389686	-1.03374879135454	0.0327455	-0.626730031958083	0.0788674
sir2469	ACAAATGGAGGCAACAAGCTCGTT	AATGTTTACCTCCGTTGTTCGAGC	106	93	49	78	42	46	226	175	278	142	195	167	82.6667	55.3333	226.333	168	-0.579156879039951	0.256576	-0.429987840744816	0.15606	-1.60224049215299	0.00411754	-1.45307145385786	0.0139234
sir11454	ACGCGACACCGTGGAGAGAGG	GGTGCGCTGTGGCACCTCTCT	126	109	83	78	65	94	132	97	65	35	54	17	106	79	98	35.3333	-0.424139706386096	0.147371	-1.47175189027317	0.047082	1.16082279433506	0.032426	0.113210610447991	0.745884
sir5240	GACACTTTGCTGGATCGGAGTCCG	GGCTGTGAAACGACCTAGCCTCAG	63	29	90	78	60	85	265	307	364	230	335	257	60.6667	74.3333	312	274	0.293105259721608	0.514954	-0.187370135901722	0.422706	-1.88209468376138	0.003499	-2.36257007938471	0.00172358
sir5462	CATATCCGCCGAGGAGTTCCTCGC	TGGTATAGGCGGCTCCTCAAGGAG	92	38	63	78	82	62	24	16	48	46	11	37	64.3333	74	29.3333	31.3333	0.201958829082026	0.594923	0.09515723304034	0.895037	1.23982701467247	0.0245878	1.13302541863078	0.128787
sir9857	ATCCCATCCCATCCGAGGAGTAGT	AGTAGGGTAGGGTAGGCTCCTCAT	49	32	85	78	24	64	260	220	192	120	217	208	55.3333	55.3333	224	181.667	0	1	-0.302205003114472	0.312922	-1.71507298831736	0.0223956	-2.01727799143184	0.00257979
sir6385	CTTGCCGGATTGCCGCTTAGGCAG	AAGAACGGCCTAACGGCGAATCCG	150	134	212	77	57	66	345	383	398	202	315	264	165.333	66.6667	375.333	260.333	-1.31034012061215	0.0157249	-0.52781237393825	0.033864	-1.96532254836725	0.00429417	-1.18279480169335	0.00181737
sir7878	GCTAAGCAATCCATGAAGACCCGA	ATCGATTCGTTAGGTACTTCTGGG	164	127	209	77	27	114	263	223	265	151	145	99	166.667	72.6667	250.333	131.667	-1.19759995988516	0.053189	-0.926960254449807	0.00515119	-0.857524518287539	0.121417	-0.586884812852185	0.0377815
sir8141	GATTTATTCTTCTTGCCTTTACGT	GGCTAAATAAGAAGAACGGAAATG	144	140	61	77	43	50	296	208	274	217	189	178	115	56.6667	259.333	194.667	-1.02106161552783	0.1141	-0.413801786106175	0.0886836	-1.78043362274232	0.000893524	-1.17317379332066	0.018818
sir12140	GATATAGGCTAGGACGCGTGCAAC	GCCTATATCCGATCCTGCGCACGT	87	115	189	77	36	80	270	176	279	162	142	89	130.333	64.3333	241.667	131	-1.01856776003927	0.120749	-0.88345168264369	0.0486769	-1.02592846499053	0.0623388	-0.890812387594945	0.0679962
sir11196	ACGGCGTCGAAGCTCGGGACGATG	CCTGCCGCAGCTTCGAGCCCTGCT	97	91	144	77	33	80	202	172	200	118	133	171	110.667	63.3333	191.333	140.667	-0.805183823015977	0.104504	-0.443807737968503	0.0520384	-1.15124358037624	0.0242	-0.789867495328763	0.014053
sir13490	AAGGTCCTACAACTTGTCTAAGA	GTTTCCAGGATGTTGAACAGATT	94	110	92	77	47	59	138	133	131	146	166	93	98.6667	61	134	135	-0.693753527344908	0.022416	0.0107264065930583	0.965735	-1.14607825948794	0.0343679	-0.441598325549979	0.00432281
sir11626	ACAGCGGGCCAGAGTGTCAAGAGC	TATGTCGCCCGGTCTCACAGTTCT	116	82	157	77	65	84	44	21	63	0	59	23	118.333	75.3333	42.6667	27.3333	-0.651496251976857	0.12708	-0.642447995381916	0.50631	1.4626269577971	0.0563734	1.47167521439204	0.0382201
sir6217	GCAACGATCAGCGCCACTTGGCGT	AGCGTTGCTAGTCGCGGTGAACCG	94	61	56	77	49	40	36	132	55	56	76	76	70.3333	55.3333	74.3333	69.3333	-0.34605975736026	0.409948	-0.100460181779213	0.876118	-0.325400286794167	0.341569	-0.0798007112131197	0.905613
sir10715	TCAAGGGAGCGACAATAGCGGAGT	CGAGTTCCCTCGCTGTTATCGCCT	106	52	96	77	46	77	361	357	335	293	245	280	84.6667	66.6667	351	272.667	-0.344828496997441	0.409127	-0.364332688083968	0.00890282	-2.03210084316702	0.000309459	-2.05160503425355	0.000133897
sir11729	CTTCACACCGACTACGTCTTCACC	TGGAAGTGTGGCTGATGCAGAAGT	95	67	99	77	31	105	210	254	227	142	138	154	87	71	230.333	144.667	-0.293196376344046	0.538325	-0.670990667943779	0.00332004	-1.02684161221864	0.0290185	-1.40463590381837	0.000920868
sir10022	GCTTGTGATGCTGAGAGGCCTAAT	TACGAACACTACGACTCTCCGGAT	111	65	97	77	61	87	54	51	66	67	58	66	91	75	57	63.6667	-0.278975949702816	0.362421	0.159576313149851	0.284213	0.236352363181288	0.233839	0.674904626033955	0.0770743
sir10093	GTTGAACGTTCAGCCGGCTATAGA	AACAACTTGCAAGTCGGCCGATAT	85	67	79	77	55	77	100	85	82	69	73	57	77	69.6667	89	66.3333	-0.144389909335175	0.462897	-0.424071311143905	0.0368823	0.0707345115372342	0.723163	-0.208946890271496	0.193257
sir3929	CCCCAATGGCGATGTTGTGCAGTG	TAGGGGTTACCGCTACAACACGTC	87	52	90	77	72	87	279	161	230	188	240	184	76.3333	78.6667	223.333	204	0.0434392612648976	0.865976	-0.130629442652483	0.643509	-1.37474479333081	0.00251157	-1.54881349724819	0.0155307
sir3634	ACCTGTACGCACGATCTTGGAGTC	CATGGACATGCGTGCTAGAACCTC	116	119	316	76	18	106	155	124	176	105	143	78	183.667	66.6667	151.667	108.667	-1.46205231879643	0.174885	-0.480994580854981	0.149679	-0.704871964456353	0.259311	0.276185773485099	0.661876
sir5284	CCGTTCCTAAATATAAGTCTT	GAGGCAAGGATTTATATTCAG	221	218	183	76	69	95	126	158	139	61	69	86	207.333	80	141	72	-1.37388017452208	0.000917675	-0.969626350956481	0.00434604	0.15200309344505	0.496533	0.556256917010653	0.0123878
sir7526	CGACGAGCAGCATTGGGGCGCCTC	GGGCTGCTCGTCGTAACCCCGCGG	106	104	145	76	28	53	424	296	350	240	388	248	118.333	52.3333	356.667	292	-1.17705446550042	0.0265321	-0.288608021687336	0.346828	-2.48016631070955	0.00869916	-1.59171986689647	0.00377805
sir5825	ACCAGTCACTAGTATGATCATCTG	GGTGGTCAGTGATCATACTAGTAG	161	123	146	76	43	87	196	167	206	160	173	133	143.333	68.6667	189.667	155.333	-1.06169232240624	0.0123166	-0.288098697652302	0.107438	-1.17768561747106	0.00807674	-0.404091992717121	0.0450298
sir3838	CAGAGGCTGTAGCACGACAGAGCG	TAGTCTCCGACATCGTGCTGTCTC	50	116	179	76	58	77	222	224	293	183	236	181	115	70.3333	246.333	200	-0.709353362958346	0.302246	-0.30061186365027	0.19113	-1.5077195017887	0.00242856	-1.09897800248062	0.0404136
sir12855	CGATCCTAGGGCGGAGCCACT	ACGCTAGGATCCCGCCTCGGT	73	61	68	76	30	41	80	79	64	36	47	29	67.3333	49	74.3333	37.3333	-0.45853913791543	0.269042	-0.9935449778627	0.00736075	0.39231742277876	0.475311	-0.14268841716851	0.324472
sir4625	CCTTCTACTATCGATTCCTTTCAT	CAGGAAGATGATAGCTAAGGAAAG	77	56	75	76	32	47	279	249	335	260	186	222	69.3333	51.6667	287.667	222.667	-0.424315312866855	0.291307	-0.369512456704903	0.120529	-2.10757988719981	0.00237757	-2.05277703103786	0.00111261
sir2672	AGCTCGCCCTTGGTGGATCGCGGC	CGTCGAGCGGGAACCACCTAGCGC	100	72	77	76	69	94	127	149	145	87	130	107	83	79.6667	140.333	108	-0.0591351240873323	0.784376	-0.377826420181772	0.0842575	-0.438983194903876	0.122083	-0.757674490998315	0.00637771
sir4439	ATGACGGCGTCGTCCTACCAAGCC	AATACTGCCGCAGCAGGATGGTTC	95	55	36	76	46	64	222	251	230	148	204	199	62	62	234.333	183.667	0	1	-0.351472370501378	0.0633272	-1.56674969746313	0.00362526	-1.9182220679645	0.000890666
sir9105	AGGTACGAGTACGTTAAAACACAT	TCTCCATGCTCATGCAATTTTGTG	299	268	317	75	53	93	365	282	399	45	191	102	294.667	73.6667	348.667	112.667	-2	0.000275445	-1.62978769996476	0.0126456	-0.612976876890753	0.425777	-0.24276457685551	0.224093
sir1910	AGTATTTCCGGACGGAGGGAG	GTTCATAAAGGCCTGCCTCCC	217	190	234	75	68	75	156	203	158	105	111	97	213.667	72.6667	172.333	104.333	-1.55599622184181	0.000412668	-0.724001623382316	0.0128014	-0.521834522155692	0.00248595	0.310160076303806	0.107496
sir7326	GACGAGGGTCTGGCCGAATGCCAG	TACTGCTCCCAGACCGGCTTACGG	165	118	282	75	32	88	477	299	242	204	386	267	188.333	65	339.333	285.667	-1.53477674355294	0.0751976	-0.248370451963195	0.577536	-2.13582108036289	0.0169331	-0.849414788773145	0.153759
sir4235	CCCAAAATTCAGCTGTCGGAAGGG	CGGGGTTTTAAGTCGACAGCCTTC	101	112	231	75	35	62	250	147	256	187	250	131	148	57.3333	217.667	189.333	-1.36815111164801	0.104119	-0.201192062041748	0.596437	-1.72348236480258	0.0221036	-0.556523315196325	0.271209
sir11921	ATAGTGTGGCGCCTAGCTCTCAGG	CATATCACACCGCGGATCGAGAGT	148	118	154	75	34	54	63	60	101	21	70	62	140	54.3333	74.6667	51	-1.36551736343505	0.00620662	-0.549967079364953	0.304517	0.0913403115384258	0.870914	0.906890595608518	0.0193696
sir4635	CGGTAGCCTGCACTTAGATTTCGA	CGGCCATCGGACGTGAATCTAAAG	154	89	146	75	24	80	292	197	363	157	157	126	129.667	59.6667	284	146.667	-1.11981056772194	0.0616401	-0.953349906701179	0.0492009	-1.2975439362604	0.0135777	-1.13108327523965	0.0418369
sir5706	CGATGACGACCATGCCAGGATCCA	TCGCTACTGCTGGTACGGTCCTAG	124	109	177	75	12	104	183	187	252	164	205	189	136.667	63.6667	207.333	186	-1.1020512714697	0.0990111	-0.156649458301415	0.447351	-1.54669248379344	0.0145604	-0.601290670625157	0.0808872
sir13769	GAGACGAAGTCGGCGAGACGAAGT	CGCTCTGCTTCAGCCGCTCTGCTT	85	78	136	75	22	56	227	156	228	147	168	162	99.6667	51	203.667	159	-0.966613831505453	0.112146	-0.357183113813218	0.144078	-1.64045761331286	0.00295366	-1.03102689562062	0.0257615
sir10505	CCCGCGGTTACTGAGGCTTGGAGT	TTGGGCGCCAATGACTCCGAACCT	90	85	133	75	9	76	171	132	186	127	173	114	102.667	53.3333	163	138	-0.944858445807539	0.14057	-0.240203697452909	0.35762	-1.37155886261196	0.0410781	-0.666904114257332	0.0528504
sir6754	AGGACCTTCCCCGCATCGGAGCAG	CGTCCTGGAAGGGGCGTAGCCTCG	102	78	169	75	32	98	330	315	401	144	246	200	116.333	68.3333	348.667	196.667	-0.767603126704206	0.224047	-0.826095991997738	0.018583	-1.52509104474376	0.0219895	-1.58358391003729	0.00362737
sir13742	CGATGACGAGGGTCTGGCCGAATG	CAGCTACTGCTCCCAGACCGGCTT	102	68	153	75	22	104	323	268	278	169	231	236	107.667	67	289.667	212	-0.684338663514997	0.303158	-0.450329411530045	0.0470987	-1.66183126410543	0.0108656	-1.42782201212048	0.00369961
sir876	AGCTTGCTGCCGTCGTACTCATCC	GTTCGAACGACGGCAGCATGAGTA	88	66	88	75	28	51	181	178	209	88	147	124	80.6667	51.3333	189.333	119.667	-0.652076696579693	0.129963	-0.661907085681631	0.0245008	-1.22105349312815	0.0354378	-1.23088388223009	0.000905315
sir3349	ATCGGCCGGCTTTTTCTGAACGCA	GATAGCCGGCCGAAAAAGACTTGC	84	77	41	75	49	49	175	131	182	140	169	114	67.3333	57.6667	162.667	141	-0.22358325511507	0.575853	-0.206223484442936	0.390462	-1.28988562548323	0.00999157	-1.27252585481109	0.0101409
sir8844	GACCCAATCCTAAGCCTAGCACAA	TTCTGGGTTAGGATTCGGATCGTG	71	22	43	75	22	55	72	45	62	58	47	59	45.3333	50.6667	59.6667	54.6667	0.160464672193246	0.811879	-0.126263772646173	0.599034	-0.109624491174498	0.814035	-0.396352936013917	0.427159
sir598	AAGCGTCAACGACGGATGGACTGC	CCTTCGCAGTTGCTGCCTACCTGA	54	51	99	75	44	66	164	147	127	135	196	201	68	61.6667	146	177.333	-0.141043881455183	0.743371	0.280495375900016	0.257656	-1.52390097498488	0.00748394	-1.10236171762968	0.0144015
sir13364	CTACACCGGCTGAAGCGCAACACC	GAGATGTGGCCGACTTCGCGTTGT	168	103	218	74	44	83	452	347	423	223	277	204	163	67	407.333	234.667	-1.28263896377331	0.0530859	-0.795596951181432	0.0106449	-1.80837992745837	0.00251226	-1.3213379148665	0.0058994
sir3901	CGGCTGGCTTCCCTTCTCAGGG	TCGCCGACCGAAGGGAAGAGTC	169	135	112	74	56	50	182	148	191	66	105	81	138.667	60	173.667	84	-1.20858662181142	0.0120981	-1.04785963877859	0.00663789	-0.485426827170242	0.149005	-0.324699844137416	0.172632
sir5695	AGACTGTGGCAAGAAAGGGATCGT	CCTCTGACACCGTTCTTTCCCTAG	106	146	154	74	11	95	229	202	391	149	180	158	135.333	60	274	162.333	-1.1734828208555	0.0618041	-0.755216621599341	0.13491	-1.43592486575267	0.0189558	-1.01765866649651	0.0849171
sir13218	CGTTCAGCCGGCTATAGAGACAAA	TTGCAAGTCGGCCGATATCTCTGT	147	118	185	74	46	89	262	216	254	129	160	152	150	69.6667	244	147	-1.10642205913615	0.0255196	-0.731064992726522	0.0046252	-1.07727571347664	0.00781943	-0.701918647067005	0.017379
sir3687	CACTTATTTTGAGACGGAGGG	CTGTGAATAAAACTCTGCCTC	121	154	146	74	65	79	70	117	76	55	58	55	140.333	72.6667	87.6667	56	-0.94949209828947	0.00325448	-0.646601566513542	0.0991666	0.375866901998166	0.0167779	0.678757433774094	0.0416133
sir6540	ACGCACAAAGCGAGACCGCGCCG	TCTGCGTGTTTCGCTCTGGCGCG	130	100	88	74	28	65	164	156	142	76	71	48	106	55.6667	154	65	-0.929178662810303	0.0555299	-1.24441872766645	0.00116377	-0.223626021275559	0.601975	-0.538866086131702	0.0268548
sir12705	CCACGACAACGCCGGTGTGCCAAT	TAGGTGCTGTTGCGGCCACACGGT	96	71	125	74	26	62	81	174	229	129	202	121	97.3333	54	161.333	150.667	-0.849974555995393	0.111009	-0.098684274859407	0.842411	-1.48032895953056	0.0306925	-0.729038678394577	0.235865
sir4623	CCTTCTGCTGTCGATTCCTTTCAC	CAGGAAGACGACAGCTAAGGAAAG	94	86	111	74	18	72	184	171	215	154	135	113	97	54.6667	190	134	-0.8273233382902	0.0989213	-0.503766417873176	0.0336261	-1.29349968656085	0.0220958	-0.96994276614382	0.00343239
sir9807	ACACTATGCCAAGCCGTACGTAGT	TGTGTGATACGGTTCGGCATGCAT	106	68	112	74	17	71	211	176	241	126	157	123	95.3333	54	209.333	135.333	-0.820021333893765	0.147827	-0.629284831706451	0.0270239	-1.32548591430055	0.0193085	-1.13474941211324	0.00807753
sir2384	AGTCACCGTAGGCGCCTCGTCGTC	CTTCAGTGGCATCCGCGGAGCAGC	109	70	87	74	23	56	89	56	85	59	55	87	88.6667	51	76.6667	67	-0.797894592808538	0.114526	-0.194438359765447	0.540732	-0.393663848486277	0.424507	0.209792384556814	0.477983
sir8010	ATCGTTAGCTAGTCAAGTCACCTT	TGTAGCAATCGATCAGTTCAGTGG	135	86	123	74	58	99	297	206	350	288	122	195	114.667	77	284.333	201.667	-0.574515713286041	0.118013	-0.495610599156333	0.26504	-1.3890422907459	0.0654431	-1.31013717661619	0.0189786
sir3374	AGGCTGGTTCTCGAAGTCAACGGC	CTTCCGACCAAGAGCTTCAGTTGC	76	74	141	74	16	106	71	79	113	73	74	56	97	65.3333	87.6667	67.6667	-0.570165498793076	0.408433	-0.373583072107126	0.230093	-0.0506260730699683	0.935237	0.145956353615982	0.732865
sir6429	CCCAGGCAGCTACGGAGAAGGCGG	CCGGGTCCGTCGATGCCTCTTCCG	91	54	33	74	19	28	277	245	284	175	218	168	59.3333	40.3333	268.667	187	-0.556870193691803	0.473411	-0.522779067919175	0.0143343	-2.2129937233342	0.00316166	-2.17890259756157	0.00054561
sir7373	GACGACAGGCCGTGCGCTGGCCAT	GGCTGCTGTCCGGCACGCGACCGG	102	89	109	74	48	88	174	222	192	76	166	85	100	70	196	109	-0.514573172829758	0.083885	-0.846525519338282	0.052401	-0.63890130783196	0.275802	-0.970853654340484	0.00319649
sir11848	CATCGGCCAGCCGGCGTCAGC	TCGTAGCCGGTCGGCCGCAGT	115	79	57	74	53	53	50	39	75	0	17	24	83.6667	60	54.6667	13.6667	-0.479690457621098	0.265486	-2	0.0329198	2.13430109171159	0.00974502	0.613991549332689	0.220295
sir8165	CTACTGCATCGGTCCGGTGTACGC	CGGATGACGTAGCCAGGCCACATG	110	81	122	74	66	85	243	177	211	166	200	188	104.333	75	210.333	184.667	-0.476237655715581	0.0930787	-0.187754028933361	0.298503	-1.29996097483215	0.000647862	-1.01147734804993	0.00939068
sir12729	GTTCACGCCTCTCCGCATGCCAGA	CGCAAGTGCGGAGAGGCGTACGGT	85	57	82	74	35	60	34	26	32	19	29	28	74.6667	56.3333	30.6667	25.3333	-0.40647548577542	0.273425	-0.275634442613428	0.2519	1.1529519228386	0.058929	1.28379296600059	0.0087435
sir5831	ACGGCGAGGGAGTCATCATCGG	GATGCCGCTCCCTCAGTAGTAG	85	78	81	74	68	43	76	83	75	61	80	87	81.3333	61.6667	78	76	-0.399355877046574	0.112716	-0.0374747054186629	0.818549	-0.30150855364843	0.307466	0.0603726179794816	0.360622
sir11356	GCCGGCTTTAGTGATTGTGAGAAA	GTCGGCCGAAATCACTAACACTCT	66	81	91	74	49	82	57	47	71	23	30	50	79.3333	68.3333	58.3333	34.3333	-0.215337663802498	0.422077	-0.76471058464911	0.0877518	0.992979572322228	0.0567943	0.443606651475615	0.105153
sir114	AATGCTATCGATGTCAAGTCGTGG	GTTTACGATAGCTACAGTTCAGCA	60	46	78	74	32	56	195	163	198	173	162	154	61.3333	54	185.333	163	-0.183711953172388	0.656542	-0.185250417771274	0.148059	-1.59384065206761	0.00122647	-1.5953791166665	0.00103558
sir1722	ATGATGAGGGTCTGGCCGAATGCC	GCTACTACTCCCAGACCGGCTTAC	164	152	303	73	19	86	577	362	549	227	322	262	206.333	59.3333	496	270.333	-1.79806216824787	0.0491311	-0.875600706890759	0.0364736	-2.18782467325088	0.00361896	-1.26536321189377	0.0252014
sir14636	AAAAGGCGCCAATCAGTGAAAAGT	ACTTTTCCGCGGTTAGTCACTTTT	120	157	325	73	38	68	218	152	227	94	191	99	200.667	59.6667	199	128	-1.74980389949545	0.092392	-0.636624620543649	0.145989	-1.1011467234569	0.109997	0.012032555494897	0.981446
sir1821	ATCGGCAGGATGACAAAAGTGGTT	GATAGCCGTCCTACTGTTTTCACC	174	168	217	73	37	106	288	250	387	204	176	152	186.333	72	308.333	177.333	-1.37181697067972	0.0105228	-0.798027119902485	0.0395223	-1.30039493333772	0.0134685	-0.726605082560484	0.0490716
sir13098	CACTTAGCCTGCTAGGAAACCACT	TTGTGAATCGGACGATCCTTTGGT	80	82	160	73	0	55	272	212	286	186	222	140	107.333	42.6667	256.667	182.667	-1.33091687811462	0.13239	-0.490682552621737	0.0872961	-2.09803208296053	0.0123462	-1.25779775746765	0.0126957
sir8142	ACGTTGGTCACTTAGCCTTTACTA	TTTGCAACCAGTGAATCGGAAATG	104	92	132	73	25	61	119	114	138	104	128	72	109.333	53	123.667	101.333	-1.04466904933373	0.0392458	-0.287347863177218	0.27772	-0.93504455815923	0.089928	-0.17772337200272	0.361477
sir2864	CAATGTTAAATTCCTGGATCCGCC	GGGTTACAATTTAAGGACCTAGGC	121	94	81	73	43	68	234	169	216	101	132	88	98.6667	61.3333	206.333	107	-0.685891409571937	0.0675203	-0.947366112091962	0.0131377	-0.80286753106529	0.0463165	-1.06434223358531	0.00898447
sir6132	ACTACCGATCTCGCTTGCCTGCAC	GGTGATGGCTAGAGCGAACGGACG	98	69	84	73	13	75	189	131	182	122	108	113	83.6667	53.6667	167.333	114.333	-0.640626675836155	0.244337	-0.54947878777796	0.0473749	-1.0911478880582	0.0430831	-1	0.0141288
sir3006	ACCACAGCCACCGATGGAGCCGCA	GGTGGTGTCGGTGGCTACCTCGGC	108	87	137	73	43	98	327	219	279	235	259	268	110.667	71.3333	275	254	-0.633572444945778	0.141524	-0.114603121639856	0.556351	-1.83218020109218	0.000615661	-1.31321087778625	0.00882979
sir6447	ATCGTTCATCCAGTGGCTTCGCGG	CCTAGCAAGTAGGTCACCGAAGCG	55	77	112	73	22	64	216	184	237	131	158	130	81.3333	53	212.333	139.667	-0.617854382278531	0.282884	-0.604343128556949	0.0154457	-1.397923478415	0.0088867	-1.38441222469341	0.00443794
sir13942	AAGACTTTGGGACACTCAAGA	TCTTCTGAAACCCTGTGAGTT	148	99	78	73	86	74	140	107	75	30	145	124	108.333	77.6667	107.333	99.6667	-0.480109763261537	0.220772	-0.106915203916512	0.857437	-0.359815529543825	0.570067	0.0133790298012	0.973191
sir1787	CAGGACGGTCTTGTAGGTGTGGAT	CAGTCCTGCCAGAACATCCACACC	74	56	72	73	26	55	233	115	188	120	157	169	67.3333	51.3333	178.667	148.667	-0.391424942056893	0.341312	-0.265189290537468	0.467539	-1.5341133592254	0.00841719	-1.40787770770598	0.0330707
sir10756	TAGATTTGTCTAGATACGGATG	GAATCTAAACAGATCTATGCCT	83	66	67	73	29	67	48	46	34	65	59	43	72	56.3333	42.6667	55.6667	-0.354008065881284	0.350535	0.383704292474052	0.174688	0.0171751438081322	0.967249	0.754887502163469	0.0140131
sir8006	ACCATCCACTAGTGTTGTCACCTC	TGTGGTAGGTGATCACAACAGTGG	68	86	84	73	37	84	107	141	178	109	110	66	79.3333	64.6667	142	95	-0.294904921120816	0.391858	-0.579891511173734	0.134592	-0.554905266864976	0.209277	-0.839891856917895	0.0421761
sir8911	CTTTAGTCCCGGTTGGTGCCACGA	GGGAAATCAGGGCCAACCACGGTG	60	61	23	73	20	72	58	62	107	73	55	74	48	55	75.6667	67.3333	0.196397212803503	0.761164	-0.16833700453912	0.647385	-0.291889268505979	0.542697	-0.656623485848603	0.240273
sir4497	CATGTTATAGCGCGTCATAAAGAT	CGGTACAATATCGCGCAGTATTTC	183	164	247	72	43	96	199	151	235	99	132	103	198	70.3333	195	111.333	-1.49321993209358	0.012248	-0.808588521996715	0.0341168	-0.662605103766867	0.0912038	0.0220263063299989	0.935743
sir289	ACAATCGCAATTCCATGGGTCTCC	GGTGTTAGCGTTAAGGTACCCAGA	155	107	203	72	24	70	353	198	380	172	227	189	155	55.3333	310.333	196	-1.48604747464847	0.0351769	-0.662965012722429	0.124636	-1.82463291348944	0.00338479	-1.0015504515634	0.0696065
sir1289	AATATCTGCAGCAATCCAATTGTT	TGTTATAGACGTCGTTAGGTTAAC	178	120	193	72	23	86	230	234	287	182	205	138	163.667	60.3333	250.333	175	-1.43973332723149	0.0243799	-0.516495484960787	0.048803	-1.53632772547028	0.0138742	-0.613089883199579	0.0398231
sir2549	CCGGCTCCACAGTCCACAATCGAC	GCGGCCGAGGTGTCAGGTGTTAGC	100	110	160	72	40	64	368	354	333	173	271	225	123.333	58.6667	351.667	223	-1.07194984187901	0.0364389	-0.657164882953087	0.0128727	-1.92643078200416	0.00533929	-1.51164582307824	0.000418545
sir6859	ATCGTACGTCCCTGGAGGCAGCTT	CTTAGCATGCAGGGACCTCCGTCG	98	95	140	72	26	63	278	198	300	129	174	212	111	53.6667	258.667	171.667	-1.04846148895665	0.0471264	-0.591484220116547	0.0906193	-1.67751174395596	0.0132356	-1.22053447511587	0.0125024
sir3229	CCCGACTAAGCAAAGCATGACGTG	TCGGGCTGATTCGTTTCGTACTGC	88	83	176	72	34	84	270	214	310	202	233	190	115.667	63.3333	264.667	208.333	-0.868936244247313	0.195957	-0.345282817593508	0.139898	-1.7178567712185	0.00184283	-1.1942033445647	0.0222102
sir10955	CCACGGCACCACAAGTAGTCGAGT	TCGGTGCCGTGGTGTTCATCAGCT	69	69	118	72	15	69	107	75	95	66	121	79	85.3333	52	92.3333	88.6667	-0.714597781137752	0.248388	-0.0584597305479986	0.856679	-0.769880216638941	0.214384	-0.113742166049188	0.72869
sir9707	ATCATATACGCTGGCCCATGTAAG	TATAGTATATGCGACCGGGTACAT	108	88	159	72	32	114	251	250	381	179	254	202	118.333	72.6667	294	211.667	-0.703490889615118	0.223573	-0.474022063897993	0.167056	-1.5424284568826	0.0128026	-1.31295963116548	0.0221177
sir6770	AGCGAGCAGGAGGACATCGAGCCG	TGTCGCTCGTCCTCCTGTAGCTCG	66	90	49	72	12	56	246	146	175	141	152	136	68.3333	46.6667	189	143	-0.55019708256048	0.371037	-0.402371087442683	0.200907	-1.61555082055458	0.00654706	-1.46772482543678	0.0195834
sir10107	CCCTCCGTTCCTAAATATAAG	GAGGGAGGCAAGGATTTATAT	57	59	69	72	28	28	14	48	18	0	23	25	61.6667	42.6667	26.6667	16	-0.531381460516312	0.277519	-0.736965594166206	0.470457	1.41503749927884	0.185893	1.20945336562895	0.0368273
sir2043	ATCTCCCAGATGCAGAGGCCGGGG	CGTAGAGGGTCTACGTCTCCGGCC	128	81	71	72	76	62	166	130	169	88	123	127	93.3333	70	155	112.667	-0.415037499278844	0.26592	-0.460207469713209	0.074143	-0.686633918616062	0.0309368	-0.731803889050427	0.0460532
sir11083	CAGTGACCATGCGTTGGAGCGAGG	AGGTCACTGGTACGCAACCTCGCT	62	65	34	72	58	55	204	172	169	167	346	203	53.6667	61.6667	181.667	238.667	0.200464582401695	0.513645	0.393703357599968	0.364761	-1.95243431674794	0.032182	-1.75919554154967	0.00101646
sir14647	GGCTTTAGTGATTGTGAGAAAAAC	GGCCGAAATCACTAACACTCTTTT	65	73	97	72	78	65	57	23	34	30	42	53	78.3333	71.6667	38	41.6667	-0.128324096975539	0.55357	0.132894270497345	0.775517	0.782408564927374	0.017079	1.04362693240026	0.0439005
sir2914	AGAATAATTAATAAAGTGGCCGTA	ACTCTTATTAATTATTTCACCGGC	280	274	219	71	92	78	275	182	267	133	151	92	257.667	80.3333	241.333	125.333	-1.68143526769489	0.000958493	-0.945257035405568	0.028243	-0.641699515447676	0.0719681	0.0944787168416422	0.669584
sir8699	CAGTTGGCTTGAGTTCGTTCACGA	GAGTCAACCGAACTCAAGCAAGTG	178	141	176	71	24	75	340	251	364	145	190	101	165	56.6667	318.333	145.333	-1.54189377882927	0.00594794	-1.13117259814618	0.0157156	-1.35879338863922	0.043666	-0.948072207956139	0.0135736
sir343	AATATACTTCGGCGGCCCATCTGA	TTTTATATGAAGCCGCCGGGTAGA	175	134	228	71	28	97	207	154	250	116	123	107	179	65.3333	203.667	115.333	-1.45406843387021	0.0283313	-0.820400342182005	0.0349032	-0.819918383521517	0.0726156	-0.186250291833317	0.560204
sir6725	GACTACATCGATCATAGATAGCGA	TACTGATGTAGCTAGTATCTATCG	102	103	173	71	28	63	210	174	214	170	152	105	126	54	199.333	142.333	-1.22239242133645	0.0557512	-0.485909414577615	0.0697497	-1.39824225673587	0.0196502	-0.661759249977032	0.0516808
sir3455	CGTGTGGGCCTGCGGCGTAGCA	CAGCACACCCGGACGCCGCATC	121	95	88	71	22	44	42	54	53	0	12	41	101.333	45.6667	49.6667	17.6667	-1.14989543048306	0.0327252	-1.49124806589896	0.0662488	1.37011162839733	0.208235	1.02875899298142	0.00860821
sir13554	CGGCGGCCCATCTGATTTTGAATA	AAGCCGCCGGGTAGACTAAAACTT	114	96	136	71	33	54	160	89	193	114	115	107	115.333	52.6667	147.333	112	-1.13084747945962	0.0171352	-0.395585136612671	0.315064	-1.08853667460166	0.00624311	-0.353274331754707	0.384377
sir11662	GACCATAATCGCCGGCACAAGAGT	GACTGGTATTAGCGGCCGTGTTCT	110	98	134	71	14	74	169	100	180	124	105	112	114	53	149.667	113.667	-1.10496955960154	0.0515171	-0.396943705716974	0.233024	-1.10074497373982	0.0403525	-0.392719119855249	0.259681
sir4350	CTCCACGGCCCGACCGATCAAGCA	CAGAGGTGCCGGGCTGGCTAGTTC	112	65	254	71	31	100	702	730	872	510	535	524	143.667	67.3333	768	523	-1.0933325763373	0.273779	-0.554295364474215	0.00993879	-2.9574181542163	2.80808e-05	-2.41838094235321	0.00128541
sir13421	AGTCTCCGTATCCAGCAAAACAGA	CCTCAGAGGCATAGGTCGTTTTGT	126	135	222	71	27	131	280	295	334	178	245	162	161	76.3333	303	195	-1.07667559073883	0.120047	-0.63584366972334	0.0229745	-1.35308902637382	0.0395698	-0.912257105358334	0.0147799
sir2576	CAAGGATAACTATGAGCGTGCGAT	TAGTTCCTATTGATACTCGCACGC	134	112	198	71	56	87	260	178	277	175	194	149	148	71.3333	238.333	172.667	-1.05294887994896	0.0484148	-0.464991143979198	0.119328	-1.27534130128541	0.00305028	-0.687383565315646	0.0868027
sir5149	CCGCCATTGTAGCACGTCCGTCGC	ACGGCGGTAACATCGTGCAGGCAG	122	70	194	71	33	86	180	127	160	77	145	78	128.667	63.3333	155.667	100	-1.02260142893713	0.171407	-0.638460049213781	0.11103	-0.658963082164933	0.252988	-0.274821702441581	0.528144
sir10561	GCCGCACCGTCTTCAATCTGGAGG	GGCGGCGTGGCAGAAGTTAGACCT	107	86	136	71	22	77	181	117	223	121	129	88	109.667	56.6667	173.667	112.667	-0.95255283759754	0.0794878	-0.624260125996324	0.140702	-0.991488500144483	0.0595141	-0.663195788543267	0.133405
sir3167	ATCCGTCATACGATTCGAACCGTC	TGTAGGCAGTATGCTAAGCTTGGC	126	91	174	71	38	94	184	157	239	116	131	117	130.333	67.6667	193.333	121.333	-0.945688880122176	0.0970524	-0.672114449816238	0.0429905	-0.84245872301352	0.0340276	-0.568884292707582	0.138144
sir2151	CATCGGCAAGTACGTCAGGAGGGC	GTGTAGCCGTTCATGCAGTCCTCC	97	81	97	71	20	54	205	213	376	156	195	140	91.6667	48.3333	264.667	163.667	-0.923378718397088	0.052815	-0.693415982828265	0.156912	-1.75967012429976	0.00650731	-1.52970738873094	0.0365394
sir2978	CGCACAAAGCGAGACCGCGCCGCA	CTGCGTGTTTCGCTCTGGCGCGGC	104	61	125	71	25	60	163	135	160	120	70	81	96.6667	52	152.667	90.3333	-0.894506871152686	0.128803	-0.757054746743072	0.0238701	-0.796746822491623	0.135605	-0.659294698082009	0.0546885
sir9620	ACCCGTCCACGGCCAATTCTTAAG	GTTGGGCAGGTGCCGGTTAAGAAT	120	105	152	71	44	90	137	174	179	93	145	100	125.667	68.3333	163.333	112.667	-0.878940613763218	0.04075	-0.535758502720386	0.0733161	-0.721399336776739	0.103068	-0.378217225733906	0.120902
sir894	AGCCTAAAGGAACTAATCATTT	GTTCGGATTTCCTTGATTAGTA	95	106	87	71	33	58	41	11	31	0	20	10	96	54	27.6667	10	-0.830074998557688	0.0278587	-1.46814883573841	0.169045	2.43295940727611	0.0248028	1.79488557009539	0.00277417
sir5238	ACACTTTGCTGGATCGGAGTCCG	ACTGTGAAACGACCTAGCCTCAG	103	82	204	71	35	123	461	672	799	374	643	386	129.667	76.3333	644	467.667	-0.764422556889248	0.306212	-0.461580085215874	0.252417	-2.61509550552296	0.0128213	-2.31225303384958	0.00819435
sir6588	GCACAAAGCGAGACCGCGCCGCAC	TGCGTGTTTCGCTCTGGCGCGGCG	86	68	116	71	33	55	119	96	110	88	70	71	90	53	108.333	76.3333	-0.763932641766476	0.106379	-0.505092119818873	0.0227012	-0.526320832812589	0.134598	-0.267480310864986	0.30285
sir384	AATTTTAACCCAGTCAGGCGCTTC	CTTTAAAATTGGGTCAGTCCGCGA	76	75	158	71	22	91	216	229	273	137	201	167	103	61.3333	239.333	168.333	-0.747901071847362	0.291249	-0.507700456183894	0.0484041	-1.45657762158214	0.0178946	-1.21637700591868	0.0136981
sir9794	GCTCGAACTCGGAGGTGCCGTAGT	CACGAGCTTGAGCCTCCACGGCAT	79	67	184	71	30	110	424	300	459	328	462	319	110	70.3333	394.333	369.667	-0.645223025538631	0.415905	-0.0931907081780784	0.730725	-2.39394446145453	0.00441888	-1.84191214409397	0.00952182
sir10768	CGGCGGAAGCGTCAACGACGGATG	CTGCCGCCTTCGCAGTTGCTGCCT	81	67	149	71	34	87	218	153	166	124	169	155	99	64	179	149.333	-0.62935662007961	0.305256	-0.261423355927809	0.282285	-1.22239242133645	0.0142776	-0.854459157184647	0.0677828
sir11455	ATGGATACAGTTGTCGGAGAGAAG	CTTACCTATGTCAACAGCCTCTCT	97	68	83	71	21	75	211	149	364	154	173	152	82.6667	55.6667	241.333	159.667	-0.570492017912823	0.234075	-0.595964041347025	0.272532	-1.52017755326213	0.00503566	-1.54564957669633	0.0695175
sir7220	CGTCGTCGCCGGAGTATCCCG	CAGCAGCAGCGGCCTCATAGG	108	73	163	71	53	110	225	173	148	94	252	133	114.667	78	182	159.667	-0.555900035118693	0.304153	-0.188875295183672	0.693271	-1.03351712615278	0.180533	-0.666492386217755	0.123894
sir5327	CTATGCTGCGACACTTGGTCTCGT	GAGATACGACGCTGTGAACCAGAG	85	66	104	71	37	72	316	256	210	120	436	204	85	60	260.667	253.333	-0.502500340529183	0.190877	-0.0411691889764045	0.944706	-2.07800251200127	0.112096	-1.61667136044849	0.00572952
sir12775	ATCTCCTGAAGCATCGGCCAGC	TATAGAGGACTTCGTAGCCGGT	75	77	95	71	64	68	49	62	58	34	62	29	82.3333	67.6667	56.3333	41.6667	-0.283031314399501	0.0929367	-0.435095151620098	0.252003	0.699551632523089	0.0679175	0.547487795302493	0.0249237
sir1767	AAATCCAGTGACCATGCGTTGGAG	TGTTTAGGTCACTGGTACGCAACC	93	72	42	71	55	46	130	126	187	154	211	165	69	57.3333	147.667	176.667	-0.267222202797227	0.51868	0.258685660895543	0.332423	-1.62358379474846	0.003235	-1.09767593105569	0.0331311
sir7420	CTTACTCCCACACCGGTCGGCCGT	ATGAATGAGGGTGTGGCCAGCCGG	56	32	96	71	11	85	207	165	241	112	176	149	61.3333	55.6667	204.333	145.667	-0.139857663582961	0.856484	-0.488253794190183	0.110973	-1.38778517702655	0.0372798	-1.73618130763377	0.00771183
sir13800	CGCCGACGTGGAGACTGGAGAAGG	TGGCGGCTGCACCTCTGACCTCTT	27	38	65	71	12	35	156	94	158	110	143	130	43.3333	39.3333	136	127.667	-0.139724763666613	0.855142	-0.0912247600465385	0.736492	-1.69855753256312	0.0108985	-1.65005752894304	0.0177575
sir9339	CCTCCTGGCCCATATGAGCAACGT	CGGGAGGACCGGGTATACTCGTTG	99	70	31	71	34	79	270	272	335	183	206	190	66.6667	61.3333	292.333	193	-0.120294233717712	0.835615	-0.599013494455497	0.0113828	-1.65385758193222	0.00103804	-2.13257684267001	0.00147914
sir2165	CATGGTTGGTACTTGGTAGAGGTG	TAGTACCAACCATGAACCATCTCC	57	24	63	71	27	53	103	66	115	89	77	60	48	50.3333	94.6667	75.3333	0.0684797378827666	0.900986	-0.329568157089494	0.318364	-0.581774223090109	0.177453	-0.97982211806237	0.0708634
sir9393	GGTCTTTGCTTGGCTTGACAACGT	TGCCAGAAACGAACCGAACTGTTG	170	150	258	70	32	90	249	175	307	134	178	147	192.667	64	243.667	153	-1.58996318177952	0.0260215	-0.671377252538629	0.0880253	-1.25738784269265	0.014247	-0.338801913451759	0.370453
sir950	AACTCATAGTTCTGATAGCCATTC	TTTTGAGTATCAAGACTATCGGTA	134	158	194	70	25	90	177	197	208	117	159	124	162	61.6667	194	133.333	-1.39343104308947	0.0180504	-0.541019153133559	0.0186436	-1.11247472925841	0.0366052	-0.260062839302503	0.178844
sir10132	GACTGTGTTGGTCATGCCGATAAG	CGCTGACACAACCAGTACGGCTAT	120	131	357	70	27	157	276	319	459	166	282	215	202.667	84.6667	351.333	221	-1.25924282667142	0.24277	-0.668794091524627	0.114107	-1.38418037334042	0.055366	-0.793731638193629	0.192495
sir2645	ATCCACCACTGTCGTCCAGGCGGT	TCTAGGTGGTGACAGCAGGTCCGC	145	104	170	70	22	90	213	180	230	101	189	96	139.667	60.6667	207.667	128.667	-1.20301179350066	0.0471676	-0.690631315755922	0.0782881	-1.08466239706938	0.13449	-0.57228191932465	0.048311
sir1180	ACACATGCCCGAGATCGCTTTGAT	AGTGTGTACGGGCTCTAGCGAAAC	127	106	148	70	26	75	196	132	231	84	131	105	127	57	186.333	106.667	-1.15579467260742	0.0238495	-0.804776377955828	0.0675926	-0.904075580001465	0.0740967	-0.553057285349868	0.13198
sir6307	CTGTTTTGCAGCTTACGTCGGCGC	TGGACAAAACGTCGAATGCAGCCG	145	105	167	70	17	102	257	256	306	221	229	205	139	63	273	218.333	-1.14166114922359	0.0686495	-0.322368545216196	0.03818	-1.79310867220374	0.00381775	-0.973816068196345	0.00545962
sir5248	AGCAGGGGTTAGACTACGAGTCGG	GGTCGTCCCCAATCTGATGCTCAG	113	89	183	70	31	80	112	160	143	106	161	113	128.333	60.3333	138.333	126.667	-1.08886874849906	0.100132	-0.127111917903339	0.628142	-1.07000972124774	0.0439981	-0.108252890652023	0.766809
sir14353	GACCACTGTCCAGCGATTAAAGA	ATCTGGTGACAGGTCGCTAATTT	140	106	148	70	44	76	234	141	222	196	156	136	131.333	63.3333	199	162.667	-1.05219621112543	0.0137038	-0.290849783701919	0.346934	-1.36088172923194	0.00792705	-0.599535301808429	0.101343
sir13287	CAGCTCCCACCGGTCCGCCACATC	TGGTCGAGGGTGGCCAGGCGGTGT	80	101	167	70	27	73	389	138	422	172	230	184	116	56.6667	316.333	195.333	-1.03355255971103	0.120268	-0.695507422598861	0.256138	-1.78536591828455	0.00387054	-1.44732078117238	0.0986109
sir2129	CACCATAGAAGGGTAGTTGAGGTT	TGGTGGTATCTTCCCATCAACTCC	63	70	88	70	12	49	170	121	142	62	281	106	73.6667	43.6667	144.333	149.667	-0.754479557853982	0.180524	0.0523484200144219	0.941572	-1.7771486332037	0.199283	-0.970320655335293	0.0116095
sir5715	ACCAACGGCCTCGCTGTCGATCAG	TGTGGTTGCCGGAGCGACAGCTAG	63	77	92	70	19	55	163	99	135	132	123	111	77.3333	48	132.333	122	-0.68805599368526	0.165113	-0.117295358858916	0.62416	-1.34577483684173	0.0105193	-0.775014202015386	0.053779
sir7460	CAACACCGACTTATGAGAGGCCTT	TCGTTGTGGCTGAATACTCTCCGG	65	66	96	70	30	46	129	55	155	96	121	116	75.6667	48.6667	113	111	-0.636723928410898	0.155359	-0.0257630960650818	0.95152	-1.18955380819125	0.0109756	-0.578592975845429	0.303338
sir5324	CTCGGTCATGTCTGCGTGTCTCCC	CAGAGCCAGTACAGACGCACAGAG	65	71	97	70	30	52	161	61	178	97	81	149	77.6667	50.6667	133.333	109	-0.616258631210695	0.149777	-0.290709364276642	0.592339	-1.1052193120545	0.0685143	-0.779670045120445	0.214792
sir3163	ACCTGACATGCTCGCTGAACCGGC	GTTGGACTGTACGAGCGACTTGGC	86	60	82	70	25	64	125	79	169	119	105	120	76	53	124.333	114.667	-0.520007058880386	0.230078	-0.11676706555314	0.733078	-1.11338179941774	0.0144391	-0.710141806090496	0.150343
sir4941	AGCGGTGCTAGATCCGGGTGTCCG	GTTCGCCACGATCTAGGCCCACAG	70	55	77	70	25	51	182	152	194	138	113	139	67.3333	48.6667	176	130	-0.468386923871778	0.269306	-0.437063805608843	0.0382446	-1.41750575486959	0.00641206	-1.38618263660666	0.00151532
sir2328	CCTTGGATCTAGAGCGACTTCGTG	ATGGAACCTAGATCTCGCTGAAGC	77	70	102	70	34	81	495	318	502	327	400	323	83	61.6667	438.333	350	-0.428620471551769	0.2826	-0.32467347162618	0.246917	-2.50479215203717	0.000557324	-2.40084515211158	0.00432051
sir2798	AGGACGAGCGTCAGGGCAAGCGTT	ACTCCTGCTCGCAGTCCCGTTCGC	85	58	102	70	30	87	195	161	183	172	147	130	81.6667	62.3333	179.667	149.667	-0.389743479114934	0.41344	-0.263569828011359	0.129426	-1.26367717485351	0.0137947	-1.13750352374993	0.00378818
sir9988	CAACGACGTCGCATGGGAGCTATT	TGGTTGCTGCAGCGTACCCTCGAT	80	54	92	70	23	80	233	183	241	158	219	149	75.3333	57.6667	219	175.333	-0.385550734778463	0.444456	-0.320830571030027	0.200364	-1.60429076165558	0.0139125	-1.53957059790714	0.00253322
sir3091	ACCCAAGACTGCACACAACCCGGG	TTTGGGTTCTGACGTGTGTTGGGC	52	21	54	70	10	48	152	84	111	87	242	115	42.3333	42.6667	115.667	148	0.0113153132278341	0.98782	0.355624013771845	0.565075	-1.79441586635011	0.106846	-1.4501071658061	0.030974
sir42	AAATCGTTGTTGGGAGGCCATTCC	GATTTAGCAACAACCCTCCGGTAA	140	147	278	69	39	85	320	257	335	106	305	156	188.333	64.3333	304	189	-1.54965002003447	0.0572106	-0.685685089222513	0.148541	-1.55474788767415	0.111616	-0.690782956862191	0.085262
sir12186	GACACAGAGGCCTATGACTGCAAG	CACTGTGTCTCCGGATACTGACGT	132	92	162	69	17	61	155	73	230	84	145	55	128.667	49	152.667	94.6667	-1.39278469243172	0.0372134	-0.689456668592262	0.331447	-0.950074774668318	0.215448	-0.246746750828864	0.654183
sir10223	AGCTAAACTGTGCATGCCAATATT	CATCGATTTGACACGTACGGTTAT	172	132	147	69	23	85	207	293	232	109	119	81	150.333	59	244	103	-1.34937807317238	0.0141164	-1.24423681037967	0.00726558	-0.803857477821377	0.113554	-0.698716215028661	0.0289489
sir7125	CTCCTTCATCTTCGGTCGGTCCTG	GTGAGGAAGTAGAAGCCAGCCAGG	111	98	153	69	32	45	270	87	237	134	151	79	120.667	48.6667	198	121.333	-1.31002132820319	0.0221122	-0.70652448060207	0.272873	-1.31797008131868	0.0402281	-0.714473233717561	0.258132
sir3168	ACGTCTACAGGTTCTCGAACCGCC	GTTGCAGATGTCCAAGAGCTTGGC	126	125	132	69	34	75	180	173	186	132	151	125	127.667	59.3333	179.667	136	-1.10546715095856	0.00621827	-0.40171612078101	0.00717565	-1.1966919110051	0.00686203	-0.492940880827548	0.000279635
sir12031	GCCCCGAACGGACTCCAGATCAGC	CTCGGGGCTTGCCTGAGGTCTAGT	70	66	279	69	28	109	609	591	926	373	710	459	138.333	68.6667	708.667	514	-1.01046699905107	0.40052	-0.46333883161607	0.260122	-2.90408652273182	0.0127284	-2.35695835529682	0.0116696
sir2401	ATCACTGCTTTGATCGACGTCGAC	GGTAGTGACGAAACTAGCTGCAGC	121	116	177	69	49	91	239	174	221	137	162	139	138	69.6667	211.333	146	-0.986127825418443	0.0411538	-0.533551970538234	0.0356839	-1.06742792752029	0.00629944	-0.614852072640082	0.0561571
sir11707	GATCTCAGAAGGGTACGGTTCAGG	CCCTAGAGTCTTCCCATGCCAAGT	126	114	194	69	23	129	220	163	205	151	160	141	144.667	73.6667	196	150.667	-0.973648673053048	0.146864	-0.379493382421177	0.0646769	-1.03227640302376	0.0689529	-0.438121112391885	0.164291
sir8803	AACCTCCGACGATGTAGGGCACGT	CGTTGGAGGCTGCTACATCCCGTG	96	90	141	69	38	85	244	215	295	157	290	197	109	64	251.333	214.667	-0.768184324776926	0.101012	-0.227503835154047	0.468349	-1.74595437739346	0.0225682	-1.20527388777058	0.0074158
sir834	ACTAGCTCGTTGATCAATAGATGG	ACTGATCGAGCAACTAGTTATCTA	86	76	84	69	54	32	85	44	67	82	69	46	82	51.6667	65.3333	65.6667	-0.666390100065003	0.0532332	0.0073419753411683	0.984239	-0.345927414182139	0.404643	0.327804661224032	0.24534
sir10551	GCATATGAACAGGGTCAGTGGAGG	TGCGTATACTTGTCCCAGTCACCT	65	68	101	69	13	75	22	28	49	15	29	19	78	52.3333	33	21	-0.575743970691778	0.324447	-0.652076696579693	0.261372	1.31734082539171	0.195399	1.2410080995038	0.0334717
sir3177	ACGCTCCGCCAGTTCTATTACGAC	TGTGCGAGGCGGTCAAGATAATGC	91	67	114	69	38	77	214	162	242	150	148	155	90.6667	61.3333	206	151	-0.563900885193327	0.179333	-0.44809578785814	0.0796019	-1.29980528398922	0.00175492	-1.18400018665404	0.0130677
sir7198	CAGCACGGAGCTACGGGCCTCCAC	CCGTCGTGCCTCGATGCCCGGAGG	52	67	93	69	13	66	90	152	157	60	118	78	70.6667	49.3333	133	85.3333	-0.51846708893425	0.38273	-0.640244936222346	0.158459	-0.79054663437105	0.223152	-0.912324481659146	0.064774
sir3023	CCCGCGTCCGGCCAGCCGGC	GTGGGCGCAGGCCGGTCGGC	91	53	91	69	30	80	45	64	39	0	17	25	78.3333	59.6667	49.3333	14	-0.392701169300743	0.398371	-1.81713594285019	0.0285154	2.0914983544855	0.0536648	0.66706358093605	0.120495
sir6404	AACGAGCTAGTCAAGTAGAGGCAT	ATTTGCTCGATCAGTTCATCTCCG	70	45	35	69	34	59	74	43	59	51	77	85	50	54	58.6667	71	0.111031312388744	0.799266	0.275278001588541	0.416327	-0.394859617341214	0.309481	-0.230612928141416	0.5621
sir3149	CGGACCGCCTTAGGCACCGCC	CTGCCTGGCGGAATCCGTGGC	44	42	107	69	54	83	97	143	65	25	47	65	64.3333	68.6667	101.667	45.6667	0.0940434899151383	0.859279	-1.15463334948972	0.0923525	0.588468444222692	0.182521	-0.660208395182168	0.296349
sir1411	ACATACTCCATATAGCCTAGTGCG	GCTGTATGAGGTATATCGGATCAC	186	164	186	68	33	74	270	203	316	136	162	134	178.667	58.3333	263	144	-1.61487807862544	0.00122514	-0.86899398784999	0.0249531	-1.30367639033114	0.00541453	-0.557792299555686	0.0661532
sir710	AATAGGCTCGAATATCATATCA	TGTTATCCGAGCTTATAGTATA	229	248	155	68	69	96	153	201	123	51	80	49	210.667	77.6667	159	60	-1.43959460352282	0.0111521	-1.40599235967584	0.0162955	0.372333048324606	0.263193	0.405935292171591	0.228182
sir774	AGACTACGTCCGATCGCCGGATTT	AGTCTGATGCAGGCTAGCGGCCTA	135	117	108	68	36	74	196	169	137	73	93	93	120	59.3333	167.333	86.3333	-1.01611966536328	0.0129778	-0.954735266264218	0.0114749	-0.541074856720156	0.117065	-0.479690457621098	0.065599
sir13752	GCCCAAGTGCCACTGCCCCGAAGC	CGCGGGTTCACGGTGACGGGGCTT	84	88	128	68	27	59	190	200	212	111	208	93	100	51.3333	200.667	137.333	-0.96203214980098	0.0604584	-0.547119149576484	0.155758	-1.41971398648832	0.0853467	-1.00480098626382	0.00284378
sir8236	CGGTGGTTCAAACGGGCTCTACAG	CCGCCACCAAGTTTGCCCGAGATG	118	80	121	68	41	61	133	122	181	80	103	89	106.333	56.6667	145.333	90.6667	-0.908021677627168	0.0326217	-0.680721483526587	0.0472992	-0.678071905112638	0.0317189	-0.450771711012057	0.156789
sir10728	GCTTCTACTCGCAGACAGCGGAGG	CACGAAGATGAGCGTCTGTCGCCT	90	88	153	68	14	117	229	223	199	136	314	162	110.333	66.3333	217	204	-0.734062786263569	0.295695	-0.0891258904729837	0.828602	-1.620763222149	0.0941135	-0.975826326358418	0.0100873
sir10769	GAAGGCATCTTCCTCAGACGGAGT	TGCTTCCGTAGAAGGAGTCTGCCT	72	75	110	68	37	65	291	285	325	143	264	206	85.6667	56.6667	300.333	204.333	-0.596233613056177	0.138288	-0.555640032122757	0.0608062	-1.85035232755308	0.0152589	-1.80975874661966	0.000249843
sir9293	CATTGTACTAGTCCCTATCAACCT	CCGTAACATGATCAGGGATAGTTG	37	29	81	68	12	47	88	60	127	74	75	72	49	42.3333	91.6667	73.6667	-0.210987658064198	0.786158	-0.315385249020591	0.407066	-0.799217872619266	0.127921	-0.903615463575658	0.166652
sir8987	CGACTACCATCGCGTCAACCACAT	AGGCTGATGGTAGCGCAGTTGGTG	43	47	54	68	31	36	153	69	135	188	93	129	48	45	119	136.667	-0.0931094043914815	0.815318	0.199699835476346	0.663473	-1.60266450245462	0.037892	-1.30985526258679	0.0509123
sir3045	CGGCTATCCGCAGATGGTCCCGGG	TGGCCGATAGGCGTCTACCAGGGC	107	105	254	67	26	81	216	137	173	85	130	94	155.333	58	175.333	103	-1.42124264880555	0.134683	-0.767455961387928	0.0533289	-0.828519532055646	0.104228	-0.174732844638022	0.7316
sir10623	GGGACGGCGTCGAAGCTCGGGACG	AGCCCTGCCGCAGCTTCGAGCCCT	124	87	195	67	16	76	226	177	263	101	123	123	135.333	53	222	115.667	-1.35245296190082	0.0887939	-0.940586514493001	0.0149082	-1.12590889729391	0.0354406	-0.714042449886086	0.0979483
sir154	AATGGCCAAGGTACACATACGTAC	GTTTACCGGTTCCATGTGTATGCA	112	117	200	67	31	74	235	282	267	138	203	152	143	57.3333	261.333	164.333	-1.31856908279745	0.0529746	-0.669266007737296	0.0158643	-1.51917908167581	0.0108943	-0.869876006615663	0.0202964
sir8037	GATTTTGCCGTGGCCACGCACCAG	AACTAAAACGGCACCGGTGCGTGG	86	60	158	67	16	55	352	332	402	233	239	224	101.333	46	362	232	-1.13940305666542	0.169978	-0.641864891955633	0.00362676	-2.33441903907056	0.000312934	-1.83688087436078	0.00192076
sir10875	CTTGCTGACACAGCGAGCAGGAGG	AAGAACGACTGTGTCGCTCGTCCT	145	99	165	67	36	89	378	437	393	163	292	173	136.333	64	402.667	209.333	-1.09099453222059	0.0437039	-0.943783990433452	0.0127384	-1.70965824817047	0.0302572	-1.56244770638333	0.000540554
sir5439	CGTATCGGGCATCACGGAGCTCCG	TGGCATAGCCCGTAGTGCCTCGAG	86	95	109	67	26	47	259	219	197	128	178	121	96.6667	46.6667	225	142.333	-1.05062607306997	0.0212566	-0.660651432317703	0.0317083	-1.60880924267552	0.0112489	-1.21883460192326	0.00267751
sir14081	TCACCCAGGCTCATGTTTCCAAGT	CAAGTGGGTCCGAGTACAAAGGTT	102	51	108	67	11	49	64	34	75	49	49	52	87	42.3333	57.6667	50	-1.03922130979772	0.142156	-0.205809537140844	0.566644	-0.240134003723715	0.667018	0.59327776893316	0.250435
sir11094	GAAACTACACAGTGGCCAGCGAGT	ACCTTTGATGTGTCACCGGTCGCT	96	78	142	67	36	82	232	183	285	166	212	156	105.333	61.6667	233.333	178	-0.772399287660791	0.135173	-0.390515180144775	0.180269	-1.52931447117124	0.00606431	-1.14743036365523	0.021793
sir13123	GACACGAAGGCGCCACACTACACT	GGCTGTGCTTCCGCGGTGTGATGT	93	73	92	67	49	40	44	15	64	44	80	53	86	52	41	59	-0.725825036561006	0.0295767	0.525091044743758	0.370787	-0.182203331220749	0.629403	1.06871275008401	0.0451536
sir4736	CCTGCACCAGTGCCACAAGTTCGC	AGGGACGTGGTCACGGTGTTCAAG	55	66	100	67	15	53	124	165	187	108	143	90	73.6667	45	158.667	113.667	-0.711086962340601	0.236632	-0.481189834283771	0.135788	-1.33681233197334	0.0354236	-1.10691520391651	0.0206098
sir6247	GAGGATCCTTCCCCGAGCTGGCTT	GACTCCTAGGAAGGGGCTCGACCG	90	58	126	67	40	65	232	210	239	108	167	182	91.3333	57.3333	227	152.333	-0.671767328258429	0.188555	-0.575460632954002	0.0368139	-1.40978560035597	0.0171621	-1.31347890505154	0.00322361
sir8695	ACAAGGCTGCCTTAGGTTTCACGC	ACTGTTCCGACGGAATCCAAAGTG	37	70	70	67	43	61	83	54	76	56	83	59	59	57	71	66	-0.0497530351970996	0.886503	-0.105353000146229	0.703384	-0.211504105193712	0.465953	-0.267104070142841	0.441113
sir13208	GGGTTCGGGAGACACGTAGACATG	TGCCCAAGCCCTCTGTGCATCTGT	55	52	41	67	49	35	82	84	103	67	83	100	49.3333	50.3333	89.6667	83.3333	0.028951373696129	0.926564	-0.105678077894537	0.615364	-0.727379545337008	0.067952	-0.862008996927675	0.00705107
sir6553	AGGCTGTAGCACGACAGAGCGCGC	TCTCCGACATCGTGCTGTCTCGCG	149	202	320	66	54	90	454	454	547	223	310	276	223.667	70	485	269.667	-1.67592343853406	0.0408984	-0.846807545365669	0.0057673	-1.94575037476386	0.00189443	-1.11663448159546	0.0116202
sir1318	ACCACTTCTGATCTACAATGTGTC	CATGGTGAAGACTAGATGTTACAC	195	184	327	66	59	108	405	252	424	226	245	206	235.333	77.6667	360.333	225.667	-1.5993382286169	0.0311996	-0.675138784159654	0.0725865	-1.53882587892072	0.00146418	-0.61462643446347	0.154172
sir11719	CTATACAACAACGAGTTCATA	AGGATATGTTGTTGCTCAAGT	237	184	101	66	62	52	145	116	107	51	110	68	174	60	122.667	76.3333	-1.53605290024021	0.0457141	-0.684358167960069	0.091458	-0.347350691767269	0.416025	0.504344040512872	0.280814
sir2545	AGCTTGGGAACGGCAATCGCA	CGTCGAACCCTTGCCGTTAGC	186	168	141	66	76	48	139	218	174	96	164	41	165	63.3333	177	100.333	-1.38142910663602	0.00274838	-0.818948374044452	0.144008	-0.663764068428754	0.368109	-0.101283335837182	0.672226
sir5930	AGTCTTGTCCATCGTTCACATCGG	TGTCAGAACAGGTAGCAAGTGTAG	141	111	202	66	30	82	310	222	316	193	251	201	151.333	59.3333	282.667	215	-1.35081505632452	0.0407459	-0.394765104252583	0.128445	-1.85742191934422	0.00281782	-0.901371967272284	0.0315795
sir4556	CCAAATAACCGATCGTGAAAAGTG	AAGGTTTATTGGCTAGCACTTTTC	137	95	136	66	22	66	232	138	161	112	124	75	122.667	51.3333	177	103.667	-1.25677541536211	0.0240611	-0.771797280673551	0.0830613	-1.0139842294357	0.065617	-0.529006094747141	0.159561
sir1155	ATCCGCCAAGACAGCCCAAAATGT	GTTAGGCGGTTCTGTCGGGTTTTA	124	74	87	66	18	56	93	56	119	55	71	61	95	46.6667	89.3333	62.3333	-1.02553509210714	0.0821077	-0.519194730570136	0.225617	-0.41761144294267	0.365074	0.0887289185943316	0.822277
sir404	ACCGATGGCTTCCCGGAGAGCTGA	AGTGGCTACCGAAGGGCCTCTCGA	102	67	110	66	27	48	269	232	244	171	263	153	93	47	248.333	195.667	-0.984569959430394	0.056986	-0.343879922239472	0.214864	-2.05766534071126	0.0143377	-1.41697530352034	0.000818049
sir11671	TCGTCACAGCTTGCCCGAAAGATC	GGAGCAGTGTCGAACGGGCTTTCT	78	47	180	66	13	77	627	368	683	382	517	405	101.667	52	559.333	434.667	-0.967263213588	0.32948	-0.363798846208746	0.303201	-3.06332593536883	0.00115425	-2.45986156798958	0.0120789
sir12603	TCGAAGCTCGGGACGATGTCCACA	GCAGCTTCGAGCCCTGCTACAGGT	81	75	191	66	35	79	126	138	175	85	131	143	115.667	60	146.333	119.667	-0.946938756248586	0.235458	-0.290237095712307	0.311134	-0.995986937493377	0.0532309	-0.339285276957097	0.490956
sir9943	CATTGGCGCAACGGGTCATCTAGT	CGGTAACCGCGTTGCCCAGTAGAT	119	90	90	66	27	69	129	86	174	82	104	88	99.6667	54	129.667	91.3333	-0.884151671313481	0.0515543	-0.505594262025665	0.217849	-0.758182080075902	0.0680092	-0.379624670788087	0.331672
sir5553	CAAGCTTGCTGCCGTCGTACTCAT	CGGTTCGAACGACGGCAGCATGAG	100	89	98	66	24	67	231	138	188	114	116	130	95.6667	52.3333	185.667	120	-0.870286177784061	0.0409577	-0.629680421010357	0.074203	-1.19723234743805	0.0108224	-0.956626590664344	0.0292973
sir13052	CCTAGTTGGGCCAGCTGCACCAGT	GGGGATCAACCCGGTCGACGTGGT	95	68	123	66	63	71	206	237	204	95	167	137	95.3333	66.6667	215.667	133	-0.516015147003665	0.148599	-0.697376965770162	0.0243496	-0.996388746447621	0.0342781	-1.17775056521412	0.0032674
sir13183	GTTGGGAGGCCATTCCTCGACAGT	AACAACCCTCCGGTAAGGAGCTGT	62	62	146	66	48	82	252	260	221	184	211	220	90	65.3333	244.333	205	-0.462105752935623	0.452546	-0.25322678790721	0.0706976	-1.64973275611139	0.000668829	-1.44085379108298	0.00711432
sir1030	ACTTGGTCGTCCGTTTTGGAATGA	CGTGAACCAGCAGGCAAAACCTTA	114	110	161	65	11	72	157	152	210	73	102	72	128.333	49.3333	173	82.3333	-1.37926126995331	0.0353953	-1.0712234967732	0.0124777	-0.738913865955728	0.201932	-0.430876092775617	0.145409
sir9364	ACCTTCCAGACGGTAAGCCAACGA	CGTGGAAGGTCTGCCATTCGGTTG	127	125	201	65	28	92	309	249	307	200	265	153	151	61.6667	288.333	206	-1.29198577952992	0.0455079	-0.485093294619712	0.0959618	-1.74008156738806	0.0181532	-0.933189082477852	0.0124859
sir5808	CGGCGCAAATGAGATCGTCATCAT	TAGCCGCGTTTACTCTAGCAGTAG	123	108	133	65	29	69	191	143	167	135	169	122	121.333	54.3333	167	142	-1.15906648596762	0.0102291	-0.23395717296937	0.273374	-1.38598146599476	0.00978805	-0.460872152996512	0.0432928
sir11570	CGCAGACGACCAACGGGTAAGAGT	GAGCGTCTGCTGGTTGCCCATTCT	80	77	94	65	17	39	125	121	173	72	123	74	83.6667	40.3333	139.667	89.6667	-1.05268031667618	0.0431455	-0.639344071142727	0.101554	-1.15259912528203	0.0853278	-0.739262879748579	0.0329509
sir14365	TAAAACCACGACGAGTAAATC	TGATTTTGGTGCTGCTCATTT	146	117	202	65	67	106	65	173	123	56	165	51	155	79.3333	120.333	90.6667	-0.96626914268745	0.0555466	-0.408392185636832	0.574192	-0.192645077942396	0.788508	0.365231879108223	0.434504
sir13408	CGCCGCCTTCCGGGTCCAAACACG	TAGCGGCGGAAGGCCCAGGTTTGT	42	59	60	65	10	11	86	57	121	77	65	49	53.6667	28.6667	88	63.6667	-0.904652123412519	0.260375	-0.466965291322705	0.294785	-1.15116407333365	0.153384	-0.713477241243836	0.151517
sir8734	ACTATGTCAGCGGAGTCACAC	GATGATACAGTCGCCTCAGTG	110	44	116	65	14	70	92	87	100	26	44	20	90	49.6667	93	30	-0.85764707658867	0.239218	-1.63226821549951	0.00150435	0.727315424132487	0.365603	-0.0473057147783566	0.904067
sir11221	CGAGACGAAGTCGGCGAGACGAAG	GCGCTCTGCTTCAGCCGCTCTGCT	97	58	147	65	22	86	266	229	310	139	197	198	100.667	57.6667	268.333	178	-0.803776511688355	0.249069	-0.592149041314425	0.0413641	-1.62606770405083	0.0113495	-1.4144402336769	0.00854176
sir14556	TATTACATGACCGCCATCCAAACC	GGATAATGTACTGGCGGTAGGTTT	124	78	88	65	42	63	77	63	97	82	47	55	96.6667	56.6667	79	61.3333	-0.770518153877233	0.0644061	-0.365181292841246	0.289225	-0.114171019919311	0.735693	0.291165841116676	0.359934
sir13440	ATCAATGTAAGCCGGTTAAGT	CCTAGTTACATTCGGCCAATT	127	81	76	65	33	75	138	126	74	88	89	95	94.6667	57.6667	112.667	90.6667	-0.715118891867958	0.14673	-0.313416595031845	0.327998	-0.652834613613615	0.0621548	-0.251132316777502	0.518891
sir5764	ACACGCCATCGAACTCCAGATCTG	CCTGTGCGGTAGCTTGAGGTCTAG	44	26	36	65	40	58	17	28	56	31	41	25	35.3333	54.3333	33.6667	32.3333	0.620807699667878	0.104697	-0.0582986405646668	0.920267	0.74881531204395	0.0665157	0.0697089718114045	0.902107
sir8099	GCTGCTACTGCAGACTGGAACCGT	ATCGACGATGACGTCTGACCTTGG	74	77	98	65	56	72	245	206	193	154	180	154	83	64.3333	214.667	162.667	-0.367544894800001	0.10277	-0.400179540551731	0.0436595	-1.33828030029481	0.000560442	-1.37091494604654	0.00161814
sir14475	AACTGTAGATGCTCTGAAGAAAGT	GGTTGACATCTACGAGACTTCTTT	51	77	59	65	40	40	20	22	32	37	17	33	62.3333	48.3333	24.6667	29	-0.366985369872702	0.284495	0.233490130219779	0.577144	0.736965594166206	0.13468	1.33744109425869	0.0115834
sir7480	ACGTACTCTTTCATCAAAGGCCTG	TCTGCATGAGAAAGTAGTTTCCGG	59	43	100	65	29	66	110	59	88	67	70	80	67.3333	53.3333	85.6667	72.3333	-0.336283387864432	0.539374	-0.244073316749399	0.432201	-0.439623137557117	0.211553	-0.347413066442084	0.460898
sir7763	CTTGGAACGCACCGGCTTGCCCAT	GTGAACCTTGCGTGGCCGAACGGG	66	46	80	65	38	57	144	142	131	69	93	83	64	53.3333	139	81.6667	-0.263034405833794	0.448437	-0.767265634442093	0.0020529	-0.614709844115208	0.0557692	-1.11894107272351	0.00215188
sir11167	GGAGACACGTAGACATGACCGAGA	GCCCTCTGTGCATCTGTACTGGCT	85	69	94	65	46	101	241	199	211	127	161	180	82.6667	70.6667	217	156	-0.226275855823676	0.535149	-0.476149013582231	0.037509	-1.14244426502021	0.0188667	-1.39231742277876	0.000749333
sir12346	ACGAGCTAGTCAAGTAGAGGCATA	ATTGCTCGATCAGTTCATCTCCGT	69	64	63	65	50	55	37	53	87	46	76	57	65.3333	56.6667	59	59.6667	-0.205318907977506	0.144294	0.0162102271812588	0.970854	-0.0744248411265547	0.774988	0.147104294032211	0.691869
sir9352	CACTCCTCTTCTTTGGGCCAACCT	TCGTGAGGAGAAGAAACCCGGTTG	179	160	202	64	20	52	266	149	293	150	230	161	180.333	45.3333	236	180.333	-1.99202194257648	0.00165056	-0.388120766256182	0.334643	-1.99202194257648	0.00880584	-0.388120766256182	0.29131
sir4729	CTGCACCTCCCATGAACAGTTCAA	CCGACGTGGAGGGTACTTGTCAAG	155	105	249	64	29	79	358	227	341	178	265	160	169.667	57.3333	308.667	201	-1.5652570913736	0.0659811	-0.618854191360152	0.108952	-1.80974943719799	0.0157247	-0.863346537184541	0.0777843
sir12490	AAATCACTTGACCTCAGCAAC	AGTTTAGTGAACTGGAGTCGT	219	222	235	64	57	116	378	291	212	90	222	165	225.333	79	293.667	159	-1.51213618738393	0.00160593	-0.885152752914902	0.0930222	-1.00910220710725	0.133006	-0.382118772638229	0.229167
sir6049	ACCTATAAGCCTGCGCCATTGCGA	TATGGATATTCGGACGCGGTAACG	149	123	201	64	32	79	186	121	194	122	121	108	157.667	58.3333	167	117	-1.43448526150707	0.0207015	-0.513339572890648	0.100998	-1.00411610847223	0.0157985	-0.0829704198558133	0.788611
sir12633	CCTTTGCACACCCTACAGTCCAGA	AGGGAAACGTGTGGGATGTCAGGT	117	88	119	64	14	49	288	130	312	108	242	154	108	42.3333	243.333	168	-1.35116531611246	0.0213507	-0.534472730267463	0.338217	-1.98859523672775	0.0402822	-1.17190265088276	0.0798213
sir6696	GCGACAGAGTAGCCGTGGTAGCTA	AGCGCTGTCTCATCGGCACCATCG	151	124	183	64	26	94	244	258	310	114	246	105	152.667	61.3333	270.667	155	-1.31564183203993	0.0247183	-0.804249011189783	0.0809065	-1.33752494993838	0.132219	-0.826132129088233	0.0109934
sir5375	CCGGCGCCCTGCTCTAGATCTCGT	GGGGCCGCGGGACGAGATCTAGAG	99	52	183	64	19	72	314	191	265	144	209	146	111.333	51.6667	256.667	166.333	-1.10757988719981	0.225861	-0.625818630245003	0.0958533	-1.68677160006302	0.0131462	-1.20501034310821	0.050161
sir4464	CATGAGGTCTATGATCGACAAGGA	AGGTACTCCAGATACTAGCTGTTC	107	95	152	64	21	83	153	178	203	125	182	138	118	56	178	148.333	-1.07528812730424	0.0700004	-0.263034405833794	0.25757	-1.405344103075	0.0214351	-0.593090381604557	0.0564737
sir14679	AGAGCCGCTCACTTAAAAATC	CCTCTCGGCGAGTGAATTTTT	133	103	132	64	61	55	150	120	135	88	97	57	122.667	60	135	80.6667	-1.03170885972734	0.00354266	-0.742914860497393	0.0218015	-0.42701014094492	0.170928	-0.138216141714974	0.399977
sir14151	CTACCTAGAAGAGAACGGCCAATG	CCGATGGATCTTCTCTTGCCGGTT	88	103	101	64	14	71	476	325	527	316	363	256	97.3333	49.6667	442.667	311.667	-0.970656038417856	0.0620322	-0.506216876571926	0.126717	-2.64965403431284	0.00185262	-2.18521487246691	0.00475076
sir11283	CACAATGGCACCGTTCGTTAGACC	GAGTGTTACCGTGGCAAGCAATCT	85	77	132	64	37	66	233	175	273	164	219	155	98	55.6667	227	179.333	-0.815968052362312	0.0961763	-0.340048625455447	0.242369	-1.68775807008257	0.00498996	-1.21183864317571	0.0177955
sir4569	ACACTGTCTTCTCGTCCAAAAGTG	ACTGTGACAGAAGAGCAGGTTTTC	78	72	106	64	23	60	135	117	130	95	90	73	85.3333	49	127.333	86	-0.800327655163636	0.0957135	-0.566201572612495	0.00843659	-0.81155491058689	0.0649863	-0.577428828035749	0.0234155
sir3966	ATGAGGCACCCGCCAAGCGCAGTC	TGTACTCCGTGGGCGGTTCGCGTC	62	87	98	64	38	42	175	121	146	101	141	141	82.3333	48	147.333	127.667	-0.778442230142365	0.0621239	-0.206701977466474	0.392205	-1.41127558048264	0.00693681	-0.839535327806754	0.0262769
sir8842	CGGCACCTCCGAGTTCTAGCACAC	ATGCCGTGGAGGCTCAAGATCGTG	83	46	134	64	12	88	392	549	597	357	515	348	87.6667	54.6667	512.667	406.667	-0.681366984674219	0.386322	-0.334174355511578	0.267204	-2.89511342783217	0.0038869	-2.54792079866952	0.00315548
sir8552	ATGGGCCAAGCCGGCGAGCGACGA	TGTACCCGGTTCGGCCGCTCGCTG	67	85	122	64	24	92	312	361	357	182	228	192	91.3333	60	343.333	200.667	-0.606178986630852	0.286889	-0.774808945310879	0.00246096	-1.74176658043003	0.00434363	-1.91039653911005	0.000365547
sir5701	CCGTCCGTTCGGCGCTAGGATCAT	ACGGCAGGCAAGCCGCGATCCTAG	95	44	88	64	34	52	388	362	296	193	275	190	75.6667	50	348.667	219.333	-0.597729796795034	0.23101	-0.6687233625117	0.0296088	-2.13312508323936	0.00438595	-2.20411864895603	0.000998614
sir10101	AAACTTAGCGTACCATATACT	TCTTTGAATCGCATGGTATAT	95	101	66	64	57	66	82	81	57	67	54	35	87.3333	62.3333	73.3333	52	-0.486528541649814	0.088322	-0.495957494662411	0.159787	0.261492241025388	0.346065	0.252063288012791	0.359824
sir13477	ATGCGACACCACCATGTAGTAAGC	TGTACGCTGTGGTGGTACATCATT	61	54	77	64	32	45	61	63	69	55	66	63	64	47	64.3333	61.3333	-0.445411148322363	0.214	-0.0688950812110675	0.501845	-0.384010603658219	0.219493	-0.0074945365469241	0.965384
sir9720	CTGTGCGTCTAGGCGGATGGTAAC	TTGACACGCAGATCCGCCTACCAT	55	30	45	64	26	45	75	65	79	46	49	55	43.3333	45	73	50	0.0544477840223762	0.905311	-0.545968369105293	0.00957106	-0.15200309344505	0.680605	-0.752419246572719	0.023948
sir5717	ACTATCACTCTATCAGTCGATCGC	CGTGATAGTGAGATAGTCAGCTAG	262	258	349	63	35	72	374	244	407	187	211	96	289.667	56.6667	341.667	164.667	-2.3538214306767	0.00182696	-1.05304096280813	0.0437224	-1.53897629544698	0.0424559	-0.238195827578408	0.420189
sir526	ACTGTAAACGTATGATGACCCTTG	GTTGACATTTGCATACTACTGGGA	208	187	201	63	24	81	319	124	331	137	198	82	198.667	56	258	139	-1.8268510976834	0.00134841	-0.892286182699747	0.187724	-1.3115861506659	0.0912135	-0.377021235682249	0.428231
sir4557	AAAGGCGCCAATCAGTGAAAAGTG	CTTTTCCGCGGTTAGTCACTTTTC	118	138	261	63	31	67	260	246	284	114	242	116	172.333	53.6667	263.333	157.333	-1.68310359220032	0.061842	-0.743065793702624	0.0726127	-1.55172617124722	0.0772837	-0.611688372749531	0.119413
sir10326	AGGTCTGAACATAAGCGGGTGATC	CATCCAGACTTGTATTCGCCCACT	136	129	239	63	11	97	430	319	424	232	302	230	168	57	391	254.667	-1.55942740861402	0.0630731	-0.61855846999276	0.0341308	-2.15957631314985	0.00456347	-1.21870737452859	0.0116498
sir2358	ACCTTTGTCAGGAATGATGTCGGT	AGTGGAAACAGTCCTTACTACAGC	111	95	138	63	0	56	261	174	271	110	443	144	114.667	39.6667	235.333	232.333	-1.53144699139415	0.0334106	-0.0185095274027571	0.979583	-2.55019708256048	0.147998	-1.03725961856908	0.0221994
sir6885	GATCCCCGGACTCCGATCCAGCAG	CGCTAGGGGCCTGAGGCTAGGTCG	99	97	381	63	14	130	920	1146	1321	558	772	646	192.333	69	1129	658.667	-1.47894055114616	0.28558	-0.77742503990948	0.023315	-3.25488027408535	0.00112445	-2.55336476284868	0.00331708
sir5242	AACCAACAGGAGTCCAGGAGTCGC	TATTGGTTGTCCTCAGGTCCTCAG	103	80	127	63	11	41	191	138	173	103	130	94	103.333	38.3333	167.333	109	-1.43063435432986	0.0327336	-0.61839672845269	0.0369949	-1.50765677455371	0.0189487	-0.695419148676535	0.0362211
sir3869	ATTTGTGGGCGTAGCCGTTCAGGA	CTTAAACACCCGCATCGGCAAGTC	120	99	192	63	17	74	212	167	153	109	190	83	137	51.3333	177.333	127.333	-1.41620804298678	0.0609687	-0.477853607465441	0.245907	-1.31064228734085	0.106754	-0.372287851819507	0.292644
sir10155	GAGCTAGTCAAGTAGAGGCATACT	TACTCGATCAGTTCATCTCCGTAT	117	80	124	63	42	49	87	99	122	69	63	77	107	51.3333	102.667	69.6667	-1.0596429464274	0.0205515	-0.559427408614019	0.0403763	-0.440572591385982	0.0680567	0.0596429464274017	0.812244
sir9603	CTCACAATGGCACCGTTCGTTAGA	TTGAGTGTTACCGTGGCAAGCAAT	67	61	110	63	13	46	201	127	192	135	153	90	79.3333	40.6667	173.333	126	-0.964080425745058	0.143609	-0.460125388807382	0.188663	-1.63150508665819	0.0230558	-1.12755004972051	0.0282422
sir5870	CACATTTTGGTTCACAAGCATCAG	TGGTGTAAAACCAAGTGTTCGTAG	121	89	159	63	40	89	228	119	165	125	166	156	123	64	170.667	149	-0.94251450533924	0.0752092	-0.195868978816682	0.557702	-1.21916852046216	0.0106078	-0.472522993939604	0.272752
sir11569	CGCAGACGATCAACGGGTAAGAGT	GAGCGTCTGCTAGTTGCCCATTCT	76	59	55	63	11	25	92	49	83	47	65	21	63.3333	33	74.6667	44.3333	-0.940498988251338	0.145587	-0.752072486556415	0.172579	-0.42592581542158	0.603157	-0.237499313726656	0.48068
sir9855	CATCGTAACCTAGACGGAGTATG	TCGTAGCATTGGATCTGCCTCAT	110	75	159	63	26	92	201	193	217	139	184	168	114.667	60.3333	203.667	163.667	-0.926418867618893	0.154073	-0.315449355504036	0.0553858	-1.43973332723149	0.0112112	-0.828763815116632	0.0246895
sir1800	AGCGACTTCGTGCTACGGGTGGGC	TCTCGCTGAAGCACGATGCCCACC	123	77	165	63	42	92	582	496	645	242	368	284	121.667	65.6667	574.333	298	-0.889700834311003	0.12813	-0.946575965041631	0.00829669	-2.18207920172694	0.00428301	-2.23895433245757	0.000831592
sir1965	ACGGTAGGACCAAACAACTCGGGG	TATGCCATCCTGGTTTGTTGAGCC	44	55	97	63	23	40	136	78	131	50	126	96	65.3333	42	115	90.6667	-0.637429920615292	0.305571	-0.342989710415192	0.446581	-1.11018291775042	0.122938	-0.815742707550323	0.11362
sir10071	AGGGCTTCCACCACGGTCACTATC	GCTCCCGAAGGTGGTGCCAGTGAT	173	177	264	62	13	92	254	248	273	163	202	117	204.667	55.6667	258.333	160.667	-1.87839055289613	0.0165961	-0.685163163931638	0.0190867	-1.52918504375591	0.0355727	-0.335957654791421	0.154642
sir10436	CCAAGCGCAGTCAACACGATGAAC	GCGGTTCGCGTCAGTTGTGCTACT	162	121	140	62	28	66	242	154	209	75	151	91	141	52	201.667	105.667	-1.4391116342577	0.0062301	-0.93245230202255	0.0499019	-1.02293681127716	0.108779	-0.516277479042007	0.0984132
sir1441	ACTGTCTTCTCGTCCAAAAGTGCA	TGTGACAGAAGAGCAGGTTTTCAC	115	102	160	62	12	79	201	119	218	123	122	86	125.667	51	179.333	110.333	-1.30103287057601	0.0490075	-0.700774955749407	0.103953	-1.11329956411457	0.0650527	-0.51304164928796	0.202602
sir11620	GTGTCTATGGCCGCGAAGAAGAGC	AACACAGATACCGGCGCTTCTTCT	101	79	152	62	19	56	128	82	115	79	89	77	110.667	45.6667	108.333	81.6667	-1.2770073483864	0.0631041	-0.407657968913246	0.133299	-0.838605856042044	0.0612655	0.0307435234311082	0.931734
sir3509	CGGTGTTTCGCAGGATCGCTAGCT	TGGCCACAAAGCGTCCTAGCGATC	12	17	12	62	15	14	34	43	28	41	87	48	13.6667	30.3333	35	58.6667	1.15024263558061	0.354326	0.745186100971175	0.188794	-0.951636978438601	0.255046	-1.35669351304804	0.0102497
sir4476	CTACAGGCCCAACAGTAACAAGTC	TAGATGTCCGGGTTGTCATTGTTC	71	61	99	62	10	34	150	100	180	123	156	155	77	35.3333	143.333	144.667	-1.12382858685286	0.0915149	0.013358382855019	0.961152	-2.03363077788128	0.00412495	-0.896443808173403	0.0629383
sir12643	CGTCGTTGCTCCGGCTCCAAA	TCGCAGCAACGAGGCCGAGGT	120	91	80	62	32	48	100	137	120	74	105	93	97	47.3333	119	90.6667	-1.0351282234036	0.0280919	-0.39231742277876	0.112859	-0.937715721745657	0.0257406	-0.294904921120816	0.241632
sir7029	CCGGGCTCCGATCCAGCAAAGCTT	GGGGCCCGAGGCTAGGTCGTTTCG	84	68	188	62	0	104	333	314	478	211	281	228	113.333	55.3333	375	240	-1.03435150479078	0.295586	-0.643856189774725	0.0732124	-2.11681366498275	0.00741972	-1.7263183499667	0.0150019
sir10468	GGAGAGCTTAGTCCGACCATGATG	CGCCTCTCGAATCAGGCTGGTACT	73	64	110	62	0	68	128	144	183	56	116	105	82.3333	43.3333	151.667	92.3333	-0.925999418556223	0.206512	-0.71598056903687	0.0736755	-1.09137435302073	0.160743	-0.881355503501381	0.0324145
sir9191	ATGCGACTTAGGACTTGGGAACGA	CGTACGCTGAATCCTGAACCCTTG	101	54	109	62	39	50	276	247	209	154	206	166	88	50.3333	244	175.333	-0.805989380033375	0.110008	-0.47678084899174	0.0513696	-1.80051424996722	0.00184857	-1.47130571892559	0.00382657
sir14284	GTTCAGCCGGCTATAGAGACAAAA	TGCAAGTCGGCCGATATCTCTGTT	86	91	94	62	35	61	149	89	128	95	99	117	90.3333	52.6667	122	103.667	-0.778368293176769	0.0146043	-0.23492906815344	0.385501	-0.9769900219535	0.0101682	-0.433550796930171	0.148678
sir11618	GACGATTGTAGACGACAGAAGAGT	AACTGCTAACATCTGCTGTCTTCT	87	62	100	62	24	63	175	117	194	107	113	110	83	49.6667	162	110	-0.74083341160592	0.121498	-0.558490289359965	0.0887098	-1.14715369378365	0.00960461	-0.9648105715377	0.0371653
sir4208	AGGCTGGCTCAACATACTGAAGAA	TTTCCGACCGAGTTGTATGACTTC	64	86	149	62	62	55	169	110	114	64	197	104	99.6667	59.6667	131	121.667	-0.740185896933849	0.192895	-0.106632848491227	0.841515	-1.02793687650312	0.191282	-0.394383828060501	0.38022
sir3969	CGGCCTTTTGTGCTCACCGCAGAA	GGGCCGGAAAACACGAGTGGCGTC	64	75	108	62	25	62	141	109	128	75	157	88	82.3333	49.6667	126	106.667	-0.729198711122516	0.14509	-0.24031432933371	0.514836	-1.1027595744252	0.11404	-0.613875192636395	0.0539643
sir12231	CGTCTTCGGATCTTCCTTGGCAGT	CCGCAGAAGCCTAGAAGGAACCGT	66	69	63	62	29	51	160	122	204	149	158	111	66	47.3333	162	139.333	-0.479609500574927	0.131109	-0.217453371524898	0.45954	-1.5576120125762	0.0060958	-1.29545588352617	0.0155894
sir5200	GACCATGATGGAGGAGAACGTCAT	GGCTGGTACTACCTCCTCTTGCAG	72	50	112	62	41	65	278	140	325	183	209	218	78	56	247.667	203.333	-0.478047296804644	0.325688	-0.284552968088347	0.476516	-1.86034800967149	0.000338058	-1.66685368095519	0.0439029
sir5245	CGTCGCCGGAGTATCCCGAGTCGC	CAGCAGCGGCCTCATAGGGCTCAG	76	56	75	62	41	73	175	192	178	129	147	170	69	58.6667	181.667	148.667	-0.234055338862028	0.416765	-0.289212519743984	0.0636879	-1.34146828128301	0.00400631	-1.39662546216496	0.000174845
sir2753	CGCGTCCAAGAGGTAGAGAGCGGT	TGGCGCAGGTTCTCCATCTCTCGC	115	104	159	61	0	52	253	158	235	68	232	130	126	37.6667	215.333	143.333	-1.74206346180589	0.0253193	-0.587197505104465	0.267834	-1.92801388717427	0.109227	-0.773147930472852	0.0566142
sir3012	CATCTTGTTGAATGTTCAGCCGGC	CGGTAGAACAACTTACAAGTCGGC	96	92	144	61	23	50	388	262	360	112	165	172	110.667	44.6667	336.667	149.667	-1.30895024088915	0.030694	-1.16956794289801	0.0118204	-1.74448244428337	0.00889338	-1.60510014629223	0.00561438
sir13560	AGGGTCCCATGGCAAGGTTGAACT	GGTCCCAGGGTACCGTTCCAACTT	116	82	161	61	31	67	194	146	206	99	153	125	119.667	53	182	125.667	-1.1749570785387	0.0587971	-0.534336427651188	0.0792995	-1.24553775798431	0.0192258	-0.604917107096801	0.100633
sir12218	TGCACCAGGGCTGTGACATGCAGA	GGACGTGGTCCCGACACTGTACGT	85	96	133	61	17	64	256	208	270	156	209	148	104.667	47.3333	244.667	171	-1.14487362938695	0.0525274	-0.516821237236159	0.0514946	-1.85306789610237	0.00717617	-1.22501550395159	0.00413109
sir323	ACGCCGTCGTGCTGCTGGATCTCC	GGTGCGGCAGCACGACGACCTAGA	82	69	114	61	38	33	405	307	446	178	268	241	88.3333	44	386	229	-1.00545443009211	0.0494835	-0.753253249171137	0.0329885	-2.37977216945965	0.00272831	-2.12757098853868	0.00235558
sir214	ACCCTCGCGATTGGTGTCCAGTGT	GTTGGGAGCGCTAACCACAGGTCA	60	71	98	61	11	43	135	98	120	78	187	91	76.3333	38.3333	117.667	118.667	-0.993713737152569	0.108804	0.0122090576952175	0.979177	-1.63024338002202	0.0979078	-0.624320585174237	0.0568546
sir3870	CAACCCGATGCGAACGTTCAGGC	GGGTTGGGCTACGCTTGCAAGTC	96	53	88	61	23	48	182	173	200	125	177	142	79	44	185	148	-0.844349129539806	0.112823	-0.321928094887362	0.0984496	-1.75002174699165	0.00535809	-1.22760071233921	0.00233796
sir1636	CAGGCAACGCAGGAATCTCATGAT	TGGTCCGTTGCGTCCTTAGAGTAC	89	69	160	61	36	81	104	131	196	120	133	94	106	59.3333	143.667	115.667	-0.837149524317958	0.201043	-0.312752206510837	0.397917	-0.963058421611863	0.031447	-0.438661103804743	0.386958
sir11756	GGCTCCACAGACGACAACTTCACG	TGCCGAGGTGTCTGCTGTTGAAGT	72	75	146	61	12	92	286	197	174	110	240	161	97.6667	55	219	170.333	-0.828434640176432	0.272652	-0.362570079384708	0.39362	-1.63085726669181	0.0602455	-1.16499270590008	0.04414
sir11075	TATGGTAACCCATTAGCGAAT	CCATACCATTGGGTAATCGCT	122	124	64	61	59	62	62	91	80	56	47	60	103.333	60.6667	77.6667	54.3333	-0.768329765075541	0.0961989	-0.515457990423203	0.0658566	0.159066485967619	0.183592	0.411938260619957	0.296839
sir5798	CACCGGCGCGGACACTGTCATCAC	CCGTGGCCGCGCCTGTGACAGTAG	82	56	78	61	13	54	120	106	128	104	43	79	72	42.6667	118	75.3333	-0.754887502163469	0.159769	-0.64742658766781	0.0861816	-0.820178962415188	0.231639	-0.712718047919529	0.0112127
sir10321	CCACCCCCGACGGCCATGGTGATG	TGGGTGGGGGCTGCCGGTACCACT	64	82	97	61	20	86	158	179	154	113	153	97	81	55.6667	163.667	121	-0.541108211131729	0.303472	-0.435753476318942	0.0808994	-1.1201214455217	0.0621339	-1.01476671070891	0.00254663
sir1452	AATAGCCACACAATTCCGTCTGAT	CCTTATCGGTGTGTTAAGGCAGAC	56	51	62	61	20	39	95	102	114	94	81	87	56.3333	40	103.667	87.3333	-0.493988840673666	0.253795	-0.247347768593152	0.0713744	-1.12653240592893	0.0189607	-0.879891333848418	0.00177672
sir11414	AGTGGACCGAAGCTTCGAGACT	AGTCACCTGGCTTCGAAGCTCT	94	52	37	61	16	65	66	45	27	14	36	52	61	47.3333	46	34	-0.36595271877936	0.587314	-0.436099114806674	0.488787	0.477321777533187	0.525347	0.407175381505873	0.503831
sir9057	GCACCTCCGAGTTCTAGCACACGT	GCCGTGGAGGCTCAAGATCGTGTG	51	40	108	61	29	79	380	501	542	357	484	332	66.3333	56.3333	474.333	391	-0.235745184261464	0.716499	-0.278732648497974	0.285593	-2.79510786174632	0.00245437	-2.83809532598283	0.00153193
sir3076	ATTCCTCCGTCGTGATGCCCCGCT	TTTAAGGAGGCAGCACTACGGGGC	46	37	96	61	27	88	143	161	201	92	139	118	59.6667	58.6667	168.333	116.333	-0.0243841586269592	0.970552	-0.533056351429505	0.0762341	-0.987651607572355	0.0607652	-1.4963238003749	0.0123743
sir4192	CTCCGTTCCTAAATATAAGTC	GGGAGGCAAGGATTTATATTC	272	202	225	60	37	45	149	151	187	55	74	41	233	47.3333	162.333	56.6667	-2.29940152587075	0.00101986	-1.51838702594464	0.00248912	-0.25964381663302	0.469706	0.521370683293094	0.0422855
sir5541	ACCGGCTGAAGCGCAACACCTCCA	TGTGGCCGACTTCGCGTTGTGGAG	121	102	201	60	12	57	356	275	393	177	195	171	141.333	43	341.333	181	-1.71669319913995	0.0447521	-0.915191612195639	0.0107732	-2.07358113238111	0.00128555	-1.2720795454368	0.0123572
sir4989	ACGTGCTCGGTCTCTTGTGGTCGC	ATTGCACGAGCCAGAGAACACCAG	117	84	113	60	0	48	220	83	183	130	156	91	104.667	36	162	125.667	-1.53973324672816	0.0311287	-0.366391790337117	0.465331	-1.8035332111052	0.0271095	-0.630191754714154	0.246015
sir951	ACGAACAAAGTTGTTGAGCCATTT	TTTGCTTGTTTCAACAACTCGGTA	134	110	234	60	33	94	146	234	239	107	179	110	159.333	62.3333	206.333	132	-1.35397234809311	0.0814389	-0.644438979134655	0.124092	-1.08246216019197	0.0768629	-0.372928791233516	0.387535
sir892	ACTCGTCAGTGACCATCATGT	CGTGAGCAGTCACTGGTAGTA	217	176	161	60	66	92	101	144	124	59	72	83	184.667	72.6667	123	71.3333	-1.34555784127226	0.00447367	-0.786010019659249	0.0221351	0.0267173383757797	0.917039	0.586265159988792	0.0416131
sir4434	ATCTCCAGAGTCTGATCCCAAGTC	GCTAGAGGTCTCAGACTAGGGTTC	108	99	154	60	25	81	133	81	201	91	117	80	120.333	55.3333	138.333	96	-1.12081559554025	0.0511421	-0.527042524791975	0.309875	-0.794885570095388	0.107607	-0.201112499347116	0.665993
sir2681	ATAGCTACTCGGTCAATGCGCGGA	CTTATCGATGAGCCAGTTACGCGC	81	72	104	60	25	41	161	95	144	80	101	86	85.6667	42	133.333	89	-1.02834462569396	0.0347709	-0.583160258087171	0.0994404	-1.08341600818764	0.0167695	-0.638231640580847	0.0957397
sir33	AACTCAGTTCTGCCTAGCCCTTGC	TTTTGAGTCAAGACGGATCGGGAA	70	72	135	60	0	80	175	174	335	152	148	154	92.3333	46.6667	228	151.333	-0.984459149104222	0.228441	-0.591304027594983	0.22535	-1.69726547034595	0.0122268	-1.30411034883671	0.0780607
sir4215	CGGACTCTTTTAGCTCATGAAGCG	TGGCCTGAGAAAATCGAGTACTTC	89	76	153	60	30	75	87	119	137	65	126	50	106	55	114.333	80.3333	-0.94656074103854	0.134347	-0.509175429942851	0.283313	-0.546567121984146	0.397109	-0.109181810888457	0.780285
sir3410	CGAACCATGGCCGACGCGTTAGGG	TAGCTTGGTACCGGCTGCGCAATC	92	88	138	60	34	91	161	150	192	126	173	170	106	61.6667	167.667	156.333	-0.781501494768043	0.126114	-0.10097047729015	0.596268	-1.34206265199906	0.0134318	-0.661531634521172	0.0389531
sir11445	ATGTTCAGCCGGCTATAGAGACA	CTTACAAGTCGGCCGATATCTCT	104	67	109	60	39	75	212	234	211	157	162	169	93.3333	58	219	162.667	-0.686339521096238	0.104239	-0.429012222759444	0.00243089	-1.48779384171416	0.000682239	-1.23046654337736	0.00117509
sir5166	CTACTTCCACCACCACGCCGTCGT	GCGATGAAGGTGGTGGTGCGGCAG	135	45	96	60	20	93	428	435	588	253	292	265	92	57.6667	483.667	270	-0.673896229141444	0.363773	-0.841053706294758	0.0161781	-2.22714987013526	0.00090853	-2.39430734728858	0.00256393
sir8044	CACGGAGCTACGGGCCTCCACCAG	TCGTGCCTCGATGCCCGGAGGTGG	43	73	70	60	0	61	92	114	116	57	90	68	62	40.3333	107.333	71.6667	-0.620295573833437	0.386478	-0.582724028525157	0.0449503	-0.829329612314866	0.234094	-0.791758067006586	0.020834
sir7109	ACCGCATGCCCAGTCGCTGTCCAC	ACTGGCGTACGGGTCAGCGACAGG	88	69	95	60	47	67	131	130	210	88	137	117	84	58	157	114	-0.534336427651188	0.0556763	-0.461730734726885	0.226041	-0.97490901903717	0.0219617	-0.902303326112867	0.0573788
sir13725	TTCAAGAGTCATACAGGCGAAGT	AGAAGTTCTCAGTATGTCCGCTT	75	46	63	60	23	46	91	80	101	66	56	77	61.3333	43	90.6667	66.3333	-0.512334700633759	0.251222	-0.450838220706691	0.0469995	-0.625397365120395	0.132406	-0.563900885193327	0.0474207
sir378	ACTTTCGACTGCAAGCGAGGCTCC	ACTGAAAGCTGACGTTCGCTCCGA	68	76	120	60	54	95	233	164	228	111	256	176	88	69.6667	208.333	181	-0.337034987277571	0.423982	-0.202903991745088	0.595466	-1.37744925572348	0.0640048	-1.243318260191	0.0118747
sir415	ACCGTCAAGGCCAGCGCAAGCTCC	GTTGGCAGTTCCGGTCGCGTTCGA	78	59	93	60	55	71	133	105	117	94	97	89	76.6667	62	118.333	93.3333	-0.306331239836344	0.250158	-0.342392197447078	0.0414588	-0.590124205836935	0.00401551	-0.626185163447669	0.030846
sir314	AAGCCCAAGTCATTTCCTCTGT	GGTTCGGGTTCAGTAAAGGAGA	85	38	44	60	30	57	72	38	23	71	33	52	55.6667	49	44.3333	52	-0.184031947637688	0.72382	0.230119783361059	0.694885	-0.085729874025884	0.846584	0.328421856972863	0.613041
sir3407	CCCGGCTTTAGTGATTGTTAGAA	GTGGGCCGAAATCACTAACAATC	204	182	210	59	42	84	152	144	205	77	96	72	198.667	61.6667	167	81.6667	-1.68778705994585	0.000771878	-1.03202885419264	0.0140887	-0.405256478486259	0.23233	0.250501727266953	0.205133
sir9680	CGAGGGAGTTATCATTGGTGTAGT	CCGCTCCCTCAATAGTAACCACAT	156	122	91	59	17	50	151	100	94	68	56	40	123	42	115	54.6667	-1.55019708256048	0.0234149	-1.07290054704745	0.0382418	-0.380272081118167	0.449463	0.0970244543948647	0.774207
sir11728	TATGGCCGCCGCACCGTCTTCAAT	CTATACCGGCGGCGTGGCAGAAGT	86	101	139	59	0	53	163	121	195	92	73	65	108.667	37.3333	159.667	76.6667	-1.54137323217347	0.0436069	-1.05839179479181	0.0221881	-1.03813512888677	0.125887	-0.555153691505103	0.127734
sir2622	AATATCCTTGATGGCGTCGGCGCG	TTTTATAGGAACTACCGCAGCCGC	135	146	190	59	17	107	144	164	212	83	118	61	157	61	173.333	87.3333	-1.36388341132874	0.0361832	-0.988944811491004	0.0301654	-0.517723163253408	0.441372	-0.142784563415671	0.567611
sir10371	GTCTTCCGCCTTTTTAGTCTGAAT	CGCAGAAGGCGGAAAAATCAGACT	74	68	90	59	0	32	240	139	255	149	145	105	77.3333	30.3333	211.333	133	-1.35018635492888	0.0618379	-0.668094093917062	0.115259	-2.13245029602365	0.00968335	-1.45035803501184	0.0223483
sir2659	ATCTGCACTTGGAACGTTCGCGAT	GGTAGACGTGAACCTTGCAAGCGC	120	102	164	59	26	67	119	114	179	61	122	88	128.667	50.6667	137.333	90.3333	-1.34452952382449	0.0248884	-0.604351485829347	0.160738	-0.834221527910286	0.140924	-0.0940434899151381	0.771142
sir9509	GATACACCACTAGGCCGCAAACAT	CGCTATGTGGTGATCCGGCGTTTG	88	110	267	59	25	102	462	344	553	249	339	192	155	62	453	260	-1.32192809488736	0.199674	-0.800999427017781	0.0597668	-2.06817150264158	0.0148013	-1.547242834772	0.0226757
sir3836	AGGTGTCGGGTAGAAGCCAGAGTC	AATCCACAGCCCATCTTCGGTCTC	107	89	182	59	27	69	302	269	293	166	261	212	126	51.6667	288	213	-1.28611801894684	0.0755835	-0.435215381216474	0.0617507	-2.04354771567276	0.00592527	-1.1926450779424	0.00578346
sir13216	GTTCAGCCGGCTATAGAGACAAA	TGCAAGTCGGCCGATATCTCTGT	150	112	187	59	58	80	176	142	136	76	94	78	149.667	65.6667	151.333	82.6667	-1.18851981528477	0.0211508	-0.87235217690404	0.00741689	-0.332144490930499	0.137021	-0.0159768525497682	0.950002
sir5205	CTTTGCTTGGCTTGACAACGTCCC	CAGAAACGAACCGAACTGTTGCAG	101	95	139	59	28	60	90	128	157	45	96	44	111.667	49	125	61.6667	-1.18834494050877	0.022409	-1.01936532486693	0.0708445	-0.331709115679948	0.56329	-0.162729500038108	0.605116
sir11602	ACGCGACTGCACCAAAGGAAGAAC	CCTGCGCTGACGTGGTTTCCTTCT	78	45	142	59	12	47	137	85	126	81	145	83	88.3333	39.3333	116	103	-1.16720550008872	0.197896	-0.171480467944354	0.647007	-1.38881997854253	0.0656061	-0.393094946398167	0.443541
sir282	AAGCCAGGAGACCACGTTGTCTGT	CCTTCGGTCCTCTGGTGCAACAGA	98	101	134	59	31	61	106	140	136	86	110	62	111	50.3333	127.333	86	-1.14097362774618	0.0157523	-0.566201572612495	0.0777824	-0.772822516098175	0.10251	-0.198050460964487	0.358335
sir12814	GTGAACTCATCCAGCGTCGCCAGC	CGCACTTGAGTAGGTCGCAGCGGT	95	77	142	59	26	60	1107	1231	1414	775	920	703	104.667	48.3333	1250.67	799.333	-1.11471165887669	0.0654443	-0.645828169101153	0.0146582	-4.04770685339929	0.000316376	-3.57882336362375	0.000231298
sir10055	CTTACGTCGGCGCGCGTGACTATG	TCGAATGCAGCCGCGCGCACTGAT	88	89	130	59	25	61	238	150	189	146	165	107	102.333	48.3333	192.333	139.333	-1.08218575535524	0.0406521	-0.4650683765646	0.158854	-1.52745004206595	0.0116983	-0.910332663275303	0.036007
sir8154	AAGGGCAACAATGACGACTTACTC	GTTTCCCGTTGTTACTGCTGAATG	88	75	139	59	17	68	155	170	231	134	424	203	100.667	48	185.333	253.667	-1.06847973788277	0.10355	0.452811570780038	0.492231	-2.40182764206123	0.081641	-0.880536333398429	0.0493614
sir13001	GACCTAGGGTTGCAATTGACCAAA	TGCTGGATCCCAACGTTAACTGGT	110	81	93	59	19	59	156	92	157	77	74	75	94.6667	45.6667	135	75.3333	-1.05171503654416	0.0359406	-0.8415991353568	0.0501965	-0.722146879454661	0.0905973	-0.512030978267305	0.155588
sir10685	CCCGACACTTTGCTGGATCGGAGT	AGGGGCTGTGAAACGACCTAGCCT	77	59	168	59	21	74	418	478	576	317	531	482	101.333	51.3333	490.667	443.333	-0.981140972748684	0.250529	-0.146351425668461	0.583357	-3.11042398969365	0.00417088	-2.27563444261343	0.00241604
sir8746	CCGCCCAGTGGCGTCGGCTCACGT	CAGGCGGGTCACCGCAGCCGAGTG	65	88	118	59	13	72	160	193	163	108	119	99	90.3333	48	172	108.667	-0.912224039911559	0.146973	-0.662499101192177	0.00621361	-1.17880315278877	0.0321151	-0.929078214069383	0.0118046
sir13855	CCTCGACATGCCCAAGCAAGAAGC	GCGGAGCTGTACGGGTTCGTTCTT	111	52	71	59	12	54	322	216	266	282	296	184	78	41.6667	268	254	-0.904580434921318	0.187801	-0.0774045036856067	0.779165	-2.60786290283124	0.0051552	-1.78068697159552	0.00570601
sir6410	AATGGTGAACAGACAGTCAGGCGT	CGTTACCACTTGTCTGTCAGTCCG	87	105	101	59	19	89	230	271	255	165	207	186	97.6667	55.6667	252	186	-0.811052561948196	0.116083	-0.438121112391885	0.0178395	-1.74041701935514	0.00526944	-1.36748556979883	0.00029874
sir3749	AGTGACCATGCGTTGGAGCGAGGA	GGTCACTGGTACGCAACCTCGCTC	112	66	41	59	33	35	284	266	262	163	311	197	73	42.3333	270.667	223.667	-0.786102372829008	0.242961	-0.275166960984993	0.357755	-2.40148426942802	0.0163627	-1.890548857584	0.000829568
sir8286	CGACACGAAGGCGCCACACTACAT	AGGCTGTGCTTCCGCGGTGTGATG	94	77	79	59	42	51	68	24	96	34	62	35	83.3333	50.6667	62.6667	43.6667	-0.717856771218502	0.0108906	-0.521165850140187	0.452882	0.214504511906135	0.537895	0.41119543298445	0.393465
sir9786	CGTGTGGGCCTGCGGCGTAGC	CAGCACACCCGGACGCCGCAT	109	59	67	59	46	46	70	71	78	41	34	47	78.3333	50.3333	73	40.6667	-0.638112207239921	0.157005	-0.844049722038287	0.00202348	0.307667401762193	0.167155	0.101729886963826	0.751307
sir1540	AACTTACCTGACTGTGACACTGTC	CGTTGAATGGACTGACACTGTGAC	74	56	78	59	38	44	89	60	84	68	79	83	69.3333	47	77.6667	76.6667	-0.560888365742299	0.0723268	-0.0186960937099051	0.925239	-0.705938698545582	0.0181683	-0.163746426513188	0.498901
sir11070	CATACTGCATGACTGTACGCGATC	AGGTATGACGTACTGACATGCGCT	89	57	73	59	47	44	20	16	12	0	16	21	73	50	16	12.3333	-0.545968369105293	0.0895658	-0.375509135092206	0.615397	2.01936532486693	0.00853335	2.18982455888002	0.00391544
sir12873	GCGCTCCTGGTATCTCCAGCCATT	CGCGCGAGGACCATAGAGGTCGGT	68	44	112	59	35	83	101	141	132	55	120	86	74.6667	59	124.667	87	-0.339749371974607	0.553567	-0.518988463317752	0.167074	-0.560300446486887	0.296309	-0.739539537830033	0.0985035
sir9037	CAGTCGACTGAGACCTAGACACAC	GAGTCAGCTGACTCTGGATCTGTG	73	14	45	59	70	30	85	96	63	37	101	88	44	53	81.3333	75.3333	0.268488835925902	0.687555	-0.110558375147699	0.796838	-0.507296007130832	0.384398	-0.886343218204433	0.129631
sir5570	CACGATGAACCACCCACGACTCAG	TTGTGCTACTTGGTGGGTGCTGAG	87	38	65	59	47	52	174	111	124	86	220	137	63.3333	52.6667	136.333	147.667	-0.266074860153845	0.505263	0.115205855613269	0.807377	-1.48738214037792	0.072506	-1.1061014246108	0.0377017
sir5683	CGCAGCTCGCCCTTGGTGGATCGC	CAGCGTCGAGCGGGAACCACCTAG	60	16	44	59	10	41	62	75	121	39	107	107	40	36.6667	86	84.3333	-0.125530882083859	0.870857	-0.028233680728944	0.956749	-1.20163386116965	0.149996	-1.10433665981474	0.105149
sir10585	GCCGCCCTCCGCCGGAGATGGAGA	GGCGGCGGGAGGCGGCCTCTACCT	34	29	48	59	10	46	256	173	123	89	276	150	37	38.3333	184	171.667	0.0510741845942694	0.936481	-0.100095834707588	0.863605	-2.16293857112621	0.0793626	-2.31410859042806	0.0199476
sir11155	CATCAGACAATACATCTCCCGAGT	TGGTAGTCTGTTATGTAGAGGGCT	175	157	251	58	27	90	715	512	722	330	447	311	194.333	58.3333	649.667	362.667	-1.73614096136817	0.0162359	-0.84105553400755	0.0238816	-2.63625172941801	0.00276095	-1.74116630205739	0.00365405
sir13240	CTGTTTGACAGGACTGGTCACAAG	TGGACAAACTGTCCTGACCAGTGT	143	130	179	58	28	67	223	212	262	125	159	106	150.667	51	232.333	130	-1.56279111972254	0.00609175	-0.837684532118812	0.00918479	-1.34994247105696	0.0153972	-0.624835883453236	0.0179651
sir8662	ACATGAAGATAGCCCTGAAGACCT	TTTGTACTTCTATCGGGACTTCTG	116	108	145	58	15	63	160	95	216	78	88	93	123	45.3333	157	86.3333	-1.44001416481006	0.0148256	-0.862774961926229	0.115408	-0.929345446436215	0.0610023	-0.352106243552387	0.40694
sir2791	CAAGTGCCACTGCCCCGAAGCGGT	GGGTTCACGGTGACGGGGCTTCGC	103	64	107	58	9	58	219	178	190	82	179	106	91.3333	41.6667	195.667	122.333	-1.13224779829844	0.080367	-0.677580440266839	0.0811106	-1.55385196818113	0.0733153	-1.09918461014953	0.00471179
sir4680	CCAGCGGCCGGAAAGTTCGTTCCT	GAGGTCGCCGGCCTTTCAAGCAAG	87	68	147	58	20	67	362	233	260	99	336	156	100.667	48.3333	285	197	-1.05849564931014	0.133156	-0.532766289595728	0.341066	-2.0271052301626	0.110885	-1.50137587044818	0.0159548
sir3668	CCGGCTGTGCCGCTCATCGGAGTG	CAGGCCGACACGGCGAGTAGCCTC	40	27	109	58	0	28	252	202	218	137	163	148	58.6667	28.6667	224	149.333	-1.0331668639352	0.380451	-0.584962500721156	0.0107412	-2.38109016735551	0.00277579	-1.93288580414146	0.00492103
sir2380	ACTACAAGACATGATGTCGTCGCT	AGTGATGTTCTGTACTACAGCAGC	86	73	133	58	23	63	134	142	142	65	108	77	97.3333	48	139.333	83.3333	-1.0198995574377	0.0898458	-0.741574847418796	0.0128513	-0.795859283219775	0.120488	-0.517534573200866	0.0847511
sir10933	GCTGATCCGTTTGACGTGTCGAGG	GGCGACTAGGCAAACTGCACAGCT	115	62	32	58	10	41	29	25	42	17	47	0	69.6667	36.3333	32	21.3333	-0.939174807303957	0.300272	-0.584962500721156	0.507341	0.768184324776927	0.487841	1.12239663135973	0.203448
sir4718	AAGTAACACCGACTAGTAGTTCAG	TTTTCATTGTGGCTGATCATCAAG	137	122	139	58	40	111	116	142	140	80	121	67	132.667	69.6667	132.667	89.3333	-0.929265488462766	0.0456096	-0.570535430085876	0.0768942	-0.35873005837689	0.503926	0	1
sir12892	CTCGTGCCGGCCATATTTCCCACT	GGGAGCACGGCCGGTATAAAGGGT	91	58	116	58	34	49	125	152	155	68	85	94	88.3333	47	144	82.3333	-0.910297197051768	0.0855853	-0.806520270578791	0.00723084	-0.808815879185884	0.0269274	-0.705038952712907	0.044928
sir4734	AGACTCATATGGCCGCAAGTTCTG	ACTCTGAGTATACCGGCGTTCAAG	96	66	67	58	17	48	67	70	76	47	38	55	76.3333	41	71	46.6667	-0.896689282757704	0.0887538	-0.605426603280872	0.0120377	-0.186768511605726	0.691626	0.104494167871106	0.628266
sir43	AAGCTTGCTGACATTAGCCATTTG	TGTTCGAACGACTGTAATCGGTAA	58	71	96	58	23	54	129	154	154	87	126	112	75	45	145.667	108.333	-0.736965594166206	0.128725	-0.427193561584781	0.0574118	-1.26748031086499	0.0163177	-0.957708278283561	0.00709817
sir13055	ACTAACCGGAGTCATGGCACCATT	GGTGATTGGCCTCAGTACCGTGGT	49	53	98	58	13	54	204	161	208	151	144	122	66.6667	41.6667	191	139	-0.678071905112638	0.305564	-0.458487755312241	0.0403793	-1.73811928878258	0.00443707	-1.51853513898218	0.00463376
sir2239	ACCAACGATCATAGCAATAAGGTG	CCTGGTTGCTAGTATCGTTATTCC	68	57	113	58	45	66	62	49	104	50	79	72	79.3333	56.3333	71.6667	67	-0.493938327025759	0.27474	-0.0971411584105317	0.815759	-0.250172254896744	0.373901	0.146624913718483	0.763976
sir12307	CAACGACGCTAGCTCCGGCAGC	TCGTTGCTGCGATCGAGGCCGT	62	43	53	58	52	54	76	91	64	47	160	65	52.6667	54.6667	77	90.6667	0.0537712564409807	0.746086	0.235713799834282	0.722887	-0.729910836632256	0.363012	-0.547968293238955	0.0633544
sir10062	GTAGACCACCTAGCGACGACTACA	GGCATCTGGTGGATCGCTGCTGAT	29	17	74	58	49	10	89	39	67	40	54	91	40	39	65	61.6667	-0.036525876025114	0.96706	-0.0759488532332986	0.881544	-0.661016740932908	0.344742	-0.700439718141092	0.330514
sir13785	CGACGATCGTGTCATTGTAGAAGC	TGGCTGCTAGCACAGTAACATCTT	161	174	194	57	24	83	300	229	321	137	153	102	176.333	54.6667	283.333	130.667	-1.68957190749594	0.00341659	-1.11660918690986	0.0084983	-1.25715783949712	0.0288752	-0.684195118911038	0.0220787
sir10001	GAAGCACGTCATCGGGAAGCTAGT	GCCTTCGTGCAGTAGCCCTTCGAT	125	105	144	57	27	51	202	123	230	142	108	129	124.667	45	185	126.333	-1.47007886283681	0.00537251	-0.550289923066377	0.155101	-1.48923844112026	0.00381917	-0.569449501349832	0.150256
sir5271	AGATCAAGATCGTGGCACAGTCGT	CGTCTAGTTCTAGCACCGTGTCAG	123	109	134	57	13	67	143	152	194	105	121	80	122	45.6667	163	102	-1.41766775532352	0.0134951	-0.676302812259582	0.0365211	-1.15935575973213	0.0509967	-0.417990816668191	0.0768401
sir6264	ATTCCTAGATCCGCCGGTGGGCAT	TTTAAGGATCTAGGCGGCCACCCG	119	110	143	57	35	54	138	161	169	62	83	100	124	48.6667	156	81.6667	-1.34933425222801	0.00330586	-0.933726780580834	0.00667432	-0.746813380122553	0.0636879	-0.331205908475373	0.0773791
sir2039	ACGACGGAAGCGTCAATGCCGGAT	GCTGCTGCCTTCGCAGTTACGGCC	136	116	125	57	20	73	625	641	601	330	421	394	125.667	50	622.333	381.667	-1.32960202277278	0.0106279	-0.705374329241896	0.00120995	-2.93231319248843	0.000444259	-2.30808549895754	2.7887e-06
sir10485	CGAACAACACGATCGCAAATGAGC	TGGCTTGTTGTGCTAGCGTTTACT	117	71	141	57	22	52	102	84	127	56	76	47	109.667	43.6667	104.333	59.6667	-1.32852077219779	0.0470113	-0.806203069668362	0.0418705	-0.450392775726806	0.313475	0.0719249268026232	0.835197
sir965	AGCCTAAAGGAACTAACCATTT	GTTCGGATTTCCTTGATTGGTA	123	92	72	57	32	34	65	107	80	72	71	70	95.6667	41	84	71	-1.22239242133645	0.031634	-0.242570303274078	0.350219	-0.792195114886598	0.0202859	0.187627003175771	0.577454
sir8755	CCATACAGCTTGGTGACCTCACAG	GTGGTATGTCGAACCACTGGAGTG	106	92	123	57	18	69	386	322	276	178	375	225	107	48	328	259.333	-1.15650448567999	0.0295982	-0.338888160353048	0.366066	-2.43370134354388	0.026202	-1.61608501821694	0.00262483
sir10553	GACGTCGAGACCATCCAGTGGATC	CGCTGCAGCTCTGGTAGGTCACCT	123	90	131	57	35	71	180	208	189	112	160	133	114.667	54.3333	192.333	135	-1.07753660047102	0.0210039	-0.510649410873495	0.0238395	-1.31304994354091	0.00976409	-0.746162753943385	0.00664558
sir7630	CTGCAGCTGCCTCATACGAGCCGC	GTGACGTCGACGGAGTATGCTCGG	86	74	99	57	14	62	227	204	173	101	122	93	86.3333	44.3333	201.333	105.333	-0.961525852185364	0.067393	-0.934623991147976	0.00580618	-1.24849831267591	0.025304	-1.22159645163853	0.00261935
sir11133	CGCAGCCACGGGTTCTCGCCGAGA	GTGCGTCGGTGCCCAAGAGCGGCT	143	103	170	57	39	118	448	476	548	238	364	267	138.667	71.3333	490.667	289.667	-0.958972731739945	0.0942876	-0.760349589242613	0.014186	-2.02174538041325	0.008313	-1.82312223791592	0.000585808
sir11408	GATCCAGCAAGGGGGAAGGAGAGG	AACTAGGTCGTTCCCCCTTCCTCT	71	44	108	57	16	50	381	248	349	291	578	367	74.3333	41	326	412	-0.858385394581065	0.211937	0.337772372952141	0.415378	-3.32894852256514	0.0128966	-2.13279075503193	0.00468628
sir6313	CCGTCGACTTCGCTTCATCGGCAT	CGGGCAGCTGAAGCGAAGTAGCCG	84	64	115	57	27	66	202	206	211	131	172	139	87.6667	50	206.333	147.333	-0.810100298796422	0.117765	-0.485893039822833	0.0100007	-1.55908386889555	0.00482415	-1.23487660992196	0.00140345
sir10687	GAAGGTGATACATCGGATCGGAGT	ATCTTCCACTATGTAGCCTAGCCT	50	56	87	57	19	39	118	113	150	74	91	94	64.3333	38.3333	127	86.3333	-0.746966986323705	0.176721	-0.556838899806768	0.0365446	-1.17131823674218	0.0190382	-0.981190150225242	0.0183974
sir2024	AAGGAGCACAACGTCGAAGCGGCA	TGTTCCTCGTGTTGCAGCTTCGCC	83	60	113	57	29	68	122	85	149	71	103	77	85.3333	51.3333	118.667	83.6667	-0.733213459305098	0.151962	-0.504189877015626	0.17074	-0.704757013255871	0.10062	-0.475733430966398	0.238395
sir2253	ATCAACACTAGAGCGGAGAAGGTG	CCTAGTTGTGATCTCGCCTCTTCC	84	44	91	57	46	66	133	111	196	105	113	116	73	56.3333	146.667	111.333	-0.373907623318989	0.349389	-0.397655421050607	0.240891	-0.982824856191868	0.00116627	-1.00657265392349	0.0662352
sir7858	CAACTTTGTCTTCGGAGACCCCAC	CAGTTGAAACAGAAGCCTCTGGGG	42	39	65	57	31	43	101	112	122	61	77	88	48.6667	43.6667	111.667	75.3333	-0.156401557342567	0.676541	-0.567838322929947	0.0214653	-0.786755960877737	0.0433939	-1.19819272646512	0.00350158
sir13613	ATAGCACAGGACCAATGAATG	GGTATCGTGTCCTGGTTACTT	87	49	28	57	44	48	72	60	48	73	59	60	54.6667	49.6667	60	64	-0.138383484155922	0.791456	0.0931094043914815	0.653764	-0.365793980258995	0.0728466	-0.134301091711591	0.788597
sir7351	CGGCGTCGGCGGGTGGCCTC	CGGCCGCAGCCGCCCACCGG	73	54	53	57	45	68	93	100	54	35	65	46	60	56.6667	82.3333	48.6667	-0.082462160191973	0.738077	-0.758542672704661	0.115271	0.219566377257685	0.507158	-0.456514135255003	0.228437
sir3209	CAAGGTCGGCGGGATATTGACGGT	AAGTTCCAGCCGCCCTATAACTGC	135	133	204	56	16	79	159	106	182	123	216	149	157.333	50.3333	149	162.667	-1.64423831003676	0.0227641	0.126606316379568	0.721253	-1.69233259823781	0.0278513	0.0785120281785235	0.809831
sir1872	CAGCTGGCGCGCCGTCTATGGGAT	TCGTCGACCGCGCGGCAGATACCC	106	73	135	56	14	39	300	243	341	134	201	145	104.667	36.3333	294.667	160	-1.5264364241147	0.034399	-0.881011963782913	0.0186547	-2.13870627083159	0.00679637	-1.4932818104998	0.00481343
sir5848	CGGTTGCGACCTCGTTGGCATCAT	TGGCCAACGCTGGAGCAACCGTAG	86	81	117	56	17	33	158	111	133	76	90	82	94.6667	35.3333	134	82.6667	-1.42182666494148	0.0205388	-0.696855380792053	0.0223022	-1.22627585582368	0.0170046	-0.501304571674247	0.0896119
sir5526	CAATATTGACCGCACGACCCTCAA	CGGTTATAACTGGCGTGCTGGGAG	219	131	316	56	61	141	621	444	402	304	681	364	222	86	489	449.667	-1.36815111164801	0.086423	-0.120978522725122	0.785016	-2.38644737752501	0.038908	-1.13927478860213	0.0357749
sir1562	AACTCGGTCTTGCGGATATATGTT	CATTGAGCCAGAACGCCTATATAC	115	84	121	56	13	62	189	150	170	67	169	98	106.667	43.6667	169.667	111.333	-1.28850509334991	0.0305817	-0.607817553601643	0.144482	-1.3502812909366	0.116679	-0.669593751188333	0.0172401
sir13266	AGTACATCACAGCGCCGGCACAGC	CGTCATGTAGTGTCGCGGCCGTGT	85	82	162	56	20	63	193	195	252	85	111	121	109.667	46.3333	213.333	105.667	-1.24300270101173	0.0973211	-1.01358906474796	0.00823306	-1.1893979574159	0.0256087	-0.959984321152121	0.0333828
sir2494	ATCAAATGCGCCACCGTGATCGGG	CGTAGTTTACGCGGTGGCACTAGC	73	68	84	56	0	40	106	86	125	62	110	52	75	32	105.667	74.6667	-1.22881869049588	0.0679204	-0.500984108081803	0.216558	-1.22239242133645	0.155907	-0.49455783892237	0.0659605
sir5290	CGCATACGAAGTGGTCGAAGTCAG	GGGCGTATGCTTCACCAGCTTCAG	114	66	134	56	26	52	178	97	160	125	179	81	104.667	44.6667	145	128.333	-1.22853155843385	0.0543592	-0.176156955153827	0.679694	-1.52262544512449	0.0487089	-0.470250841844464	0.27324
sir5018	CGCTTCCGCTTTAGCTAGGGTCGG	GGGCGAAGGCGAAATCGATCCCAG	81	69	141	56	15	54	733	562	764	407	563	430	97	41.6667	686.333	466.667	-1.2190910582462	0.100074	-0.556517002799925	0.050559	-3.48542682717024	0.00108476	-2.82285277172397	0.000902576
sir4376	CACAACCAACTGGCAGGGCAAGAC	TAGTGTTGGTTGACCGTCCCGTTC	98	97	123	56	10	73	180	232	301	149	185	129	106	46.3333	237.667	154.333	-1.19394188256085	0.0445919	-0.622889883183652	0.0975285	-1.73592731053673	0.0123646	-1.16487531115953	0.0217493
sir8977	GATGGCATGTCCGGTGCACCACAC	CGCTACCGTACAGGCCACGTGGTG	73	52	89	56	12	35	88	139	115	83	108	83	71.3333	34.3333	114	91.3333	-1.05496645921793	0.0899857	-0.319820431925371	0.251519	-1.41153155577731	0.0199259	-0.676385528484751	0.0791684
sir9310	GAAGGAAAATGAGTCGTGCAACCG	TCCTTCCTTTTACTCAGCACGTTG	98	68	98	56	18	59	140	116	176	106	132	102	88	44.3333	144	113.333	-0.989111683857264	0.0577333	-0.345496566025767	0.196532	-1.35410850063651	0.0130711	-0.710493382805015	0.0495086
sir12009	CGTCCGTTCGGCGCTAGGATCATC	CAGCAGGCAAGCCGCGATCCTAGT	140	57	155	56	29	93	411	353	446	230	305	237	117.333	59.3333	403.333	257.333	-0.983698187670899	0.179346	-0.648334294893877	0.015635	-2.11672360630168	0.00282283	-1.78135971352466	0.00217964
sir3201	CATCCTAGGCTACCAGGATACGTT	CGGTAGGATCCGATGGTCCTATGC	79	66	98	56	28	40	275	207	174	159	164	138	81	41.3333	218.667	153.667	-0.970616193218906	0.0323968	-0.508929064188746	0.102306	-1.89442663004246	0.000588449	-1.4327395010123	0.0115181
sir8112	CGAGGGCACATACATATCAACCGT	TCGCTCCCGTGTATGTATAGTTGG	68	75	132	56	19	67	175	131	175	97	186	96	91.6667	47.3333	160.333	126.333	-0.95354068890734	0.149992	-0.343839045598951	0.36426	-1.41630691866641	0.0759085	-0.80660527535802	0.0516543
sir7675	CTGTCTAGCTGTAGCCGAAGCCAC	AGGACAGATCGACATCGGCTTCGG	78	52	101	56	26	47	320	236	259	181	215	155	77	43	271.667	183.667	-0.840521785992804	0.111664	-0.564747740547283	0.0447511	-2.0946812531479	0.00196323	-1.81890720770238	0.00249302
sir12640	CCGTCGTGCTGCTGGATCTCCATC	GCGGCAGCACGACGACCTAGAGGT	59	40	119	56	23	44	248	183	262	134	258	213	72.6667	41	231	201.667	-0.825669819437687	0.285141	-0.195920209975257	0.538441	-2.29827682682272	0.0128054	-1.66852721736029	0.00965706
sir5517	CGTCTCCGCCTTGCGTGCCCTCGC	CAGCAGAGGCGGAACGCACGGGAG	85	55	95	56	12	74	312	402	344	108	178	109	78.3333	47.3333	352.667	131.667	-0.726769827060318	0.231421	-1.42141506904956	0.00324447	-1.47596172355978	0.0464174	-2.17060696554903	0.000692113
sir3232	CACGTCATTCGGAGGCTGGACGCT	TTGTGCAGTAAGCCTCCGACCTGC	69	71	109	56	35	67	133	120	168	87	111	125	83	52.6667	140.333	107.667	-0.656221183890978	0.131673	-0.382286068372471	0.145866	-1.03160960651682	0.0193627	-0.757674490998315	0.0414902
sir4757	CGTGGCGCGTGAGGTAGTCTTCGA	CCGCACCGCGCACTCCATCAGAAG	97	61	117	56	36	87	257	178	285	152	150	109	91.6667	59.6667	240	137	-0.619472031147766	0.221251	-0.808858512647992	0.0421508	-1.19917880641743	0.0192763	-1.38856528791765	0.0145849
sir14022	CATTGTAGCACGTCCGTCGCAACA	CGGTAACATCGTGCAGGCAGCGTT	49	66	87	56	29	63	65	74	67	44	58	85	67.3333	49.3333	68.6667	62.3333	-0.448758117122845	0.299321	-0.139606067295582	0.634775	-0.337441094258687	0.458998	-0.0282890444314238	0.911942
sir5952	GAAAGAGCCGCCGAGGTGAATCGG	GCCTTTCTCGGCGGCTCCACTTAG	70	53	90	56	22	79	198	115	176	101	112	135	71	52.3333	163	116	-0.440088871334211	0.397211	-0.490747159103505	0.153996	-1.1483227469571	0.0302107	-1.1989810347264	0.0271891
sir2089	CATCGCACGACATAGTTCACGGGT	GTGTAGCGTGCTGTATCAAGTGCC	64	64	82	56	34	67	118	118	147	102	123	145	70	52.3333	127.667	123.333	-0.419624768774496	0.196351	-0.049819121408645	0.79664	-1.23676071162469	0.010769	-0.866955064258835	0.00713769
sir10594	GGCTCGCCTCCACAACAATGGAAC	GGCCGAGCGGAGGTGTTGTTACCT	79	68	83	56	22	94	335	291	300	171	277	200	76.6667	57.3333	308.667	216	-0.419225296242277	0.414858	-0.515018380375612	0.0542558	-1.91358524818253	0.013787	-2.00937833231586	8.10083e-05
sir3084	CCCGCTGGGATTCTAGGACCCGTG	GAGGGCGACCCTAAGATCCTGGGC	43	41	40	56	24	17	120	144	112	127	145	173	41.3333	32.3333	125.333	148.333	-0.354283468199748	0.496204	0.243072674176123	0.235288	-2.19774868366663	0.00297022	-1.60039254129076	0.000961075
sir6796	GCCGAAATTGTGTACGCAGAGCAC	AACGGCTTTAACACATGCGTCTCG	28	34	40	56	18	28	71	49	65	36	91	55	34	34	61.6667	60.6667	0	1	-0.0235868203176158	0.956959	-0.835369298227201	0.247975	-0.858956118544817	0.0203533
sir8683	GACTGCAGCATTATTCCAAGACGG	GACTGACGTCGTAATAAGGTTCTG	239	185	266	55	26	45	410	231	434	139	225	90	230	42	358.333	151.333	-2.45317262816562	0.00174717	-1.24357245718591	0.051275	-1.849268563791	0.0536037	-0.639668392811291	0.133551
sir1340	AAAGATGTTGATAGGAAGGGTGTG	TGTTTCTACAACTATCCTTCCCAC	192	83	171	55	20	23	182	47	175	84	100	53	148.667	32.6667	134.667	79	-2.1861900558051	0.0301056	-0.769468233853536	0.292822	-1.27403340478305	0.0595844	0.14268841716851	0.812085
sir2495	ATTGTAGTCATCTGCCTGATCGCG	AGTAACATCAGTAGACGGACTAGC	109	118	201	55	13	68	228	181	233	132	146	136	142.667	45.3333	214	138	-1.65400414515081	0.0444825	-0.632942529622978	0.0112458	-1.60602411624899	0.00563308	-0.584962500721156	0.1013
sir5881	GAGTGCCTTCCGGCTTGCCATCAG	TGCTCACGGAAGGCCGAACGGTAG	129	103	187	55	22	81	426	485	565	212	324	249	139.667	52.6667	492	261.667	-1.40702568552225	0.0446807	-0.910928162281407	0.0114539	-2.31276809560189	0.00488875	-1.81667057236105	0.00173727
sir2657	CCTCTACGTCTCATGTTTCGCGGC	CGGGAGATGCAGAGTACAAAGCGC	92	62	175	55	26	51	205	67	162	88	104	85	109.667	44	144.667	92.3333	-1.31754965437679	0.133804	-0.647809066395291	0.272796	-1.06934804669074	0.0111063	-0.399607458709238	0.544777
sir4526	CAGACGTACTCTTTCATCAAAGGC	TGGTCTGCATGAGAAAGTAGTTTC	66	38	96	55	9	18	125	88	127	65	75	81	66.6667	27.3333	113.333	73.6667	-1.28630418515664	0.146576	-0.62148837674627	0.0425664	-1.43035055477335	0.0353697	-0.765534746362977	0.0904449
sir322	ACGCCGTCGTGCTGCTGGATCTTC	GGTGCGGCAGCACGACGACCTAGA	61	42	133	55	30	14	325	251	415	187	234	260	78.6667	33	330.333	227	-1.25328642928223	0.204717	-0.541230259174417	0.117868	-2.78215436793246	0.00136964	-2.07009819782465	0.0101669
sir5010	CTTACTGGCATCGGCCTGGGTCCG	TTGAATGACCGTAGCCGGACCCAG	105	120	133	55	16	83	539	488	614	265	247	217	119.333	51.3333	547	243	-1.21702923656936	0.0319397	-1.17058451918678	0.0014868	-2.24298846363204	0.00132145	-2.19654374624946	0.000336378
sir4953	AGGAGACGTCGCTACCAGTGTCGA	GGTCCTCTGCAGCGATGGTCACAG	104	75	132	55	12	77	275	224	359	224	246	194	103.667	48	286	221.333	-1.11084576868829	0.0917414	-0.369794406152621	0.199713	-2.20511442990461	0.00204881	-1.46406306736894	0.0129068
sir9214	CCGGACAGTCATCACAAGGAACCT	CCGGCCTGTCAGTAGTGTTCCTTG	84	91	119	55	28	60	173	104	161	121	140	91	98	47.6667	146	117.333	-1.03980100805798	0.0261049	-0.315355440963876	0.325848	-1.29956028185891	0.0160313	-0.575114714764809	0.114118
sir5387	ACCTAGGCGAGAAGTCGTGCTCTT	GATGGATCCGCTCTTCAGCACGAG	99	72	108	55	21	65	232	154	193	153	331	152	93	47	193	212	-0.984569959430394	0.0551566	0.135463417295119	0.780076	-2.17333160288556	0.053752	-1.05329822616005	0.0160872
sir5241	GACACTTTGCTGGATCGGAGTCCG	GACTGTGAAACGACCTAGCCTCAG	72	83	200	55	21	112	559	623	870	451	628	540	118.333	62.6667	684	539.667	-0.917086362714407	0.31772	-0.341927745304488	0.251291	-3.10629841862493	0.00115914	-2.53113980121501	0.00541014
sir12102	GCCGCGGCAGTCTCCGGTTGCACA	ACCGGCGCCGTCAGAGGCCAACGT	60	55	110	55	23	44	184	209	262	123	206	147	75	40.6667	218.333	158.667	-0.883043853654151	0.159735	-0.460533333116869	0.151512	-1.96408042574506	0.0110571	-1.54156990520778	0.00773913
sir2409	ACAACGCGGTTGATGTAGTCGTA	CGTGTTGCGCCAACTACATCAGC	16	20	12	55	0	33	40	78	52	43	96	10	16	29.3333	56.6667	49.6667	0.874469117916141	0.455393	-0.19022241567554	0.811257	-0.759736901824864	0.531367	-1.82442843541655	0.0237653
sir1687	AACTTCCCACCCGTCGACCATGGT	CGTTGAAGGGTGGGCAGCTGGTAC	81	42	75	55	10	45	178	125	213	87	142	85	66	36.6667	172	104.667	-0.84799690655495	0.183291	-0.716606506531627	0.100664	-1.51326103536697	0.0423806	-1.38187063534364	0.0200417
sir1239	CAAATTGCTTTCGTCAGTCTTGGT	CCGTTTAACGAAAGCAGTCAGAAC	102	89	100	55	29	80	127	136	167	66	111	72	97	54.6667	143.333	83	-0.8273233382902	0.0501927	-0.78819091752138	0.0315369	-0.602449927449997	0.237017	-0.563317506681177	0.0222017
sir3393	AGTGACAACAGCGGAGTAAACGTG	CCTCACTGTTGTCGCCTCATTTGC	72	39	68	55	22	35	143	146	181	109	146	107	59.6667	37.3333	156.667	120.667	-0.676460855206652	0.189631	-0.376671059481794	0.110173	-1.6924909650256	0.00633908	-1.39270116930074	0.00376157
sir9096	CATCAGTAGCGGACTGCAACACAT	TGGTAGTCATCGCCTGACGTTGTG	57	48	76	55	28	34	112	116	132	101	135	114	60.3333	39	120	116.667	-0.629481167499801	0.140357	-0.0406419844973459	0.788781	-1.58084639224892	0.00377918	-0.99200720924647	0.00436555
sir14257	TACATCCAGTTGTTCGACAATA	TTATGTAGGTCAACAAGCTGTT	89	75	31	55	29	44	39	53	35	32	33	42	65	42.6667	42.3333	35.6667	-0.607330313749611	0.305653	-0.247217700371019	0.350705	0.258533013598853	0.440298	0.618645626977445	0.283344
sir6865	GAGCAACATCAAGAAGCGCAGCTG	CGCTCGTTGTAGTTCTTCGCGTCG	73	47	81	55	27	50	88	99	111	99	94	87	67	44	99.3333	93.3333	-0.606657571820475	0.161321	-0.0898855035171952	0.468425	-1.08488889758651	0.00606232	-0.568116829283233	0.0572857
sir4205	ACTAGCCTGACCGTCTGTGAAGCG	AGTGATCGGACTGGCAGACACTTC	69	45	63	55	12	53	110	78	142	89	122	68	59	40	110	93	-0.560714954474479	0.294379	-0.242200902416628	0.522012	-1.21723071622067	0.0655549	-0.898716664162818	0.0618793
sir11567	GGGGCCATGCAATGGCTTAAGAGT	CGCCCCGGTACGTTACCGAATTCT	55	64	95	55	29	69	106	166	114	131	171	115	71.3333	51	128.667	139	-0.484079143708495	0.29416	0.111446536176583	0.701916	-1.44651573075201	0.0124328	-0.850990050866934	0.0624658
sir11683	CCCGCTAGCGAATAACAAAAGAAG	GGGGGCGATCGCTTATTGTTTTCT	88	68	95	55	45	81	68	37	106	39	70	68	83.6667	60.3333	70.3333	59	-0.471697666867567	0.157484	-0.253493638624188	0.638422	0.0322403370002079	0.931988	0.250444365243587	0.569261
sir1496	CACTGGAACTGGAACGAAGCTGCC	GAGTGACCTTGACCTTGCTTCGAC	57	42	82	55	25	60	157	109	161	131	120	106	60.3333	46.6667	142.333	119	-0.370562870138239	0.440784	-0.258311995591391	0.269212	-1.35049724708413	0.00526245	-1.23824637253729	0.01581
sir2014	ATTGTAGGCTATCGGCGAGCGGTA	CGTAACATCCGATAGCCGCTCGCC	57	44	71	55	28	56	99	88	157	91	82	93	57.3333	46.3333	114.667	88.6667	-0.307323681978591	0.412497	-0.370982319200908	0.296401	-0.936341362777682	0.0123433	-1	0.0655714
sir11793	TCATGATGCCACTGATGTCAGA	TGAGTACTACGGTGACTACAGT	93	64	54	55	41	77	76	87	54	55	38	66	70.3333	57.6667	72.3333	53	-0.28647096107046	0.465077	-0.448668277160124	0.201634	0.121745272352369	0.742842	-0.0404520437372942	0.901638
sir2831	CACTTTGCTGGATCGGAGTCCGGG	CTGTGAAACGACCTAGCCTCAGGC	42	31	91	55	19	74	364	415	412	276	441	308	54.6667	49.3333	397	341.667	-0.148098638989134	0.838323	-0.216549503471306	0.356639	-2.79195482876386	0.00528443	-2.86040569324603	0.000158648
sir2378	ATTGCTGTATCCGGAAAGGTCGGC	CGTAACGACATAGGCCTTTCCAGC	33	46	37	55	34	32	141	123	105	110	126	137	38.6667	40.3333	123	124.333	0.0608822421470224	0.850648	0.0155548141948418	0.923345	-1.62416858298064	0.00144753	-1.66949601093282	0.00159954
sir14321	CCTTCTTGAGTGCTTCGAACAATG	ATGGAAGAACTCACGAAGCTTGTT	194	175	229	54	20	86	485	309	489	202	273	158	199.333	53.3333	427.667	211	-1.90207357931074	0.00413959	-1.01924376566134	0.0335555	-1.98413359454098	0.0149649	-1.10130378089158	0.0205133
sir6710	AGCCACGACGGAGAATGCTAGCAT	CGTCGGTGCTGCCTCTTACGATCG	84	75	148	54	0	50	136	143	160	123	119	132	102.333	34.6667	146.333	124.667	-1.56165512722909	0.0786096	-0.231182669647722	0.0554583	-1.84645474174655	0.00718834	-0.515982284165179	0.141432
sir7801	ATGTGCTCGTAGACTAAGGCCCTT	CGTACACGAGCATCTGATTCCGGG	95	99	51	54	0	36	175	152	153	118	151	105	81.6667	30	160	124.667	-1.4447848426729	0.0795718	-0.359996135720882	0.0863919	-2.05504136355796	0.0106917	-0.970252656605948	0.0101987
sir6177	CCATCCGAGGAGTAGTCCATGCAT	AGGGTAGGCTCCTCATCAGGTACG	66	57	153	54	20	39	335	201	295	158	316	149	92	37.6667	277	207.667	-1.28834549436298	0.166319	-0.415616313746343	0.360595	-2.46290939060881	0.0367698	-1.59018020999218	0.0210291
sir9471	CACATGTCTATGGTTAGGAAACAT	TTGTGTACAGATACCAATCCTTTG	158	106	140	54	40	79	78	113	144	65	55	65	134.667	57.6667	111.667	61.6667	-1.22358325511507	0.0155535	-0.856635824828823	0.0611	-0.0967532328795875	0.75334	0.27019419740666	0.399436
sir461	ACGGTGATTGATTCTGTGGCCTTC	TCTGCCACTAACTAAGACACCGGA	51	53	97	54	18	22	144	90	120	72	84	53	67	31.3333	118	69.6667	-1.09646283950129	0.131341	-0.760246418002115	0.0552734	-1.15277028040325	0.0577259	-0.816553858904069	0.0781625
sir4855	CGACGAGGCCGGAAGTTATTCAC	TGGCTGCTCCGGCCTTCAATAAG	74	53	78	54	20	25	128	125	143	66	102	117	68.3333	33	132	95	-1.05012347942584	0.0546202	-0.474538511027506	0.0834295	-1.52546148897249	0.0284141	-0.949876520574164	0.00262552
sir4737	ATCTCCAGCGGCCGGAAAGTTCGT	GGTAGAGGTCGCCGGCCTTTCAAG	61	55	100	54	14	42	235	172	230	97	211	178	72	36.6667	212.333	162	-0.973527788638809	0.127596	-0.390337058650519	0.270984	-2.14345279008112	0.0250539	-1.56026206009283	0.00470476
sir5226	AGTTGCCGTCAGGAGTGGAGTCGG	CGTCAACGGCAGTCCTCACCTCAG	106	58	31	54	0	50	189	72	115	73	257	83	65	34.6667	125.333	137.667	-0.906890595608519	0.339264	0.135409119741808	0.866479	-1.98955825327835	0.173134	-0.947258537928027	0.211469
sir2456	CCGGCATATGGCCATCATCTCGAT	GGGGCCGTATACCGGTAGTAGAGC	66	60	131	54	20	65	174	135	169	148	121	133	85.6667	46.3333	159.333	134	-0.886683476470371	0.211364	-0.24981511680182	0.156187	-1.53211061845542	0.00496904	-0.89524225878687	0.046273
sir3354	CGTCTCATCTTCTGCCTGAACGGC	TTGCAGAGTAGAAGACGGACTTGC	62	48	88	54	18	39	163	144	205	132	152	141	66	37	170.667	141.667	-0.834940753729504	0.138354	-0.268680968974936	0.200233	-1.93690316467496	0.000932116	-1.37064337992039	0.00822593
sir3394	AGCGACAACAGCGGAGTAAACGTG	CCTCGCTGTTGTCGCCTCATTTGC	77	50	79	54	32	42	187	160	176	134	125	120	68.6667	42.6667	174.333	126.333	-0.686500527183219	0.0830216	-0.46461309807585	0.00559023	-1.56605403817109	0.000379985	-1.34416660906372	0.000978294
sir13323	TGGCGGATCCAGGAATTTAACATT	TCACCGCCTAGGTCCTTAAATTGT	84	88	62	54	32	63	151	117	216	100	122	89	78	49.6667	161.333	103.667	-0.651196199121243	0.0818028	-0.638092467143992	0.132769	-1.06160224966844	0.0156375	-1.04849851769119	0.0506243
sir3629	CGTCCTACCAAGCCGGCATGAGCC	CAGCAGGATGGTTCGGCCGTACTC	95	59	61	54	33	54	202	152	112	87	139	121	71.6667	47	155.333	115.667	-0.608641497190667	0.14432	-0.42539429207602	0.258898	-1.29924050017947	0.0149375	-1.11599329506482	0.0427236
sir1717	ATTTGACAGACGGAAGCTAATGTA	CATAAACTGTCTGCCTTCGATTAC	45	58	94	54	28	58	214	185	224	138	144	125	65.6667	46.6667	207.667	135.667	-0.49276880251141	0.336539	-0.614203368757755	0.00515259	-1.53960196732128	0.00124609	-1.66103653356763	0.00162975
sir5024	CGTAGTTGTCCAGGGCAGGGTCGC	CAGCATCAACAGGTCCCGTCCCAG	58	48	73	54	32	47	181	147	243	130	214	174	59.6667	44.3333	190.333	172.667	-0.428533341763067	0.190581	-0.140538647676289	0.658987	-1.96152585218536	0.00693093	-1.67353115809859	0.0108094
sir9531	CTCACTATGGTTGCTCGAAAACCT	AGGAGTGATACCAACGAGCTTTTG	39	71	60	54	20	59	99	98	98	43	120	86	56.6667	44.3333	98.3333	83	-0.354108500636512	0.469004	-0.244569212181123	0.529172	-0.904719496566892	0.202952	-0.795180208111502	0.0113683
sir13843	TTACACAATGGACAGTGAAGAAGG	CAAATGTGTTACCTGTCACTTCTT	53	47	65	54	28	57	72	60	77	68	48	78	55	46.3333	69.6667	64.6667	-0.247381141522308	0.460256	-0.107446289893755	0.648411	-0.48097176946362	0.223832	-0.341036917835067	0.115294
sir9645	AGTACTTTCGTGCCGGATTATC	TTTCATGAAAGCACGGCCTAAT	50	31	39	54	44	43	51	60	52	66	69	68	40	47	54.3333	67.6667	0.232660756790275	0.34423	0.316607762954099	0.0110565	-0.525784564786383	0.00465924	-0.441837558622559	0.0818798
sir1904	ATCGCACGACATAGTTCACGGGTG	TGTAGCGTGCTGTATCAAGTGCCC	44	49	74	54	43	52	159	108	133	127	156	160	55.6667	49.6667	133.333	147.667	-0.164535772011891	0.576336	0.147306698780294	0.471013	-1.57199436809286	0.000857388	-1.26015189730067	0.0111375
sir10691	GTAAACCTAACGTCCAATCGGATT	TTCATTTGGATTGCAGGTTAGCCT	186	188	312	53	10	80	384	379	367	175	234	131	228.667	47.6667	376.667	180	-2.26219342939442	0.0175143	-1.06529146025172	0.00289193	-1.91694426027244	0.0215397	-0.720042291129738	0.0243198
sir14226	AGATAAACGTAGATGGCACCAAGT	CCTCTATTTGCATCTACCGTGGTT	225	187	219	53	43	68	281	220	299	75	136	63	210.333	54.6667	266.667	91.3333	-1.94394419036447	0.000357176	-1.5458241068142	0.00596629	-0.740480078342443	0.197339	-0.342359994792176	0.102107
sir1997	ACCACTGCTCAGCTATCGGCGGCG	GCTGGTGACGAGTCGATAGCCGCC	87	91	133	53	19	45	234	136	179	128	187	118	103.667	39	183	144.333	-1.4104060505472	0.0226576	-0.342439124278474	0.338561	-1.88785849514332	0.0115407	-0.819891568874596	0.0679866
sir13252	ACTTGGGAACGGCAATCACATC	GTTGAACCCTTGCCGTTAGTGT	154	129	116	53	52	46	82	110	94	103	94	51	133	50.3333	95.3333	82.6667	-1.40184019689727	0.00189646	-0.205675026391514	0.519949	-0.715791571061796	0.116553	0.480373599443957	0.0523442
sir9709	CTCCCTCTCACGACTACATGTAAT	GAGAGGGAGAGTGCTGATGTACAT	114	117	93	53	26	44	119	113	130	63	58	70	108	41	120.667	63.6667	-1.39733549754539	0.00361848	-0.922417059047457	0.000718232	-0.634914322696509	0.0590849	-0.159995884198581	0.233907
sir9921	CTGGTTTAGGAACTCATGTCTAAC	AGGACCAAATCCTTGAGTACAGAT	110	75	113	53	10	55	98	132	133	54	82	53	99.3333	39.3333	121	63	-1.33652547110032	0.0347173	-0.941583313774678	0.0177376	-0.679599374859231	0.247348	-0.284657217533589	0.265865
sir14073	CCTAGTTGGCCACTCAAGCAATG	TTGGATCAACCGGTGAGTTCGTT	93	62	139	53	30	44	160	181	200	108	175	118	98	42.3333	180.333	133.667	-1.2109876580642	0.0756385	-0.432026357371895	0.122035	-1.65877373968275	0.014056	-0.879812438990451	0.0307762
sir12974	ATCCAAGAAGCAAACTGTACCAAC	TGTAGGTTCTTCGTTTGACATGGT	51	61	89	53	26	12	154	98	211	147	131	92	67	30.3333	154.333	123.333	-1.14325705098023	0.0911515	-0.323486922743924	0.443334	-2.02358682031762	0.0101508	-1.20381669208131	0.0648017
sir2760	AAAGTTCGTTCCTCTGGCAGCGTT	CCTTTCAAGCAAGGAGACCGTCGC	69	61	67	53	0	37	159	70	139	85	90	98	65.6667	30	122.667	91	-1.1301987231267	0.0880058	-0.43080481513716	0.309403	-1.60090404459018	0.0194657	-0.901510136600637	0.102956
sir5235	ACCAACTACGGCGAGGGAGTCAT	TGTGGTTGATGCCGCTCCCTCAG	125	80	55	53	36	36	118	66	119	61	79	70	86.6667	41.6667	101	70	-1.05658352836637	0.101609	-0.528928465806829	0.164752	-0.748461233004036	0.0211071	-0.220806170444496	0.622876
sir3158	CACAGCGCCACCACAGCCACCGAT	TAGTGTCGCGGTGGTGTCGGTGGC	87	55	157	53	30	64	313	264	369	162	189	167	99.6667	49	315.333	172.667	-1.02432932936174	0.185659	-0.868888085652841	0.0105228	-1.81713594285019	0.000682541	-1.66169469914129	0.00725497
sir11990	CATGTCGCGAGGGAGGTGATCAGG	CGGTACAGCGCTCCCTCCACTAGT	39	52	52	53	0	19	225	190	210	115	203	152	47.6667	24	208.333	156.667	-0.989946335336077	0.215441	-0.41119543298445	0.132951	-2.70659194512269	0.011297	-2.12784104277106	0.000128969
sir5652	CGCACGTAGGGTCACCAATATCGT	CAGCGTGCATCCCAGTGGTTATAG	77	78	87	53	25	55	125	104	111	101	94	83	80.6667	44.3333	113.333	92.6667	-0.863580801773405	0.0234873	-0.290449863414194	0.0631378	-1.06365863722232	0.0117834	-0.490527698863107	0.00927981
sir3537	ACGACCAAGGCTGCAACACTAGAT	TCTGCTGGTTCCGACGTTGTGATC	80	30	72	53	0	48	228	130	195	157	152	132	60.6667	33.6667	184.333	147	-0.849583157446901	0.304315	-0.326500824677187	0.278307	-2.12642336280573	0.00362662	-1.60334103003601	0.0194027
sir7044	AGCCGTTGTGGATCGCATTTCCTG	GTTCGGCAACACCTAGCGTAAAGG	90	60	95	53	14	73	150	108	144	75	112	91	81.6667	46.6667	134	92.6667	-0.807354922057604	0.162683	-0.532110618455421	0.071149	-0.989658055778541	0.0868385	-0.714413752176358	0.0374571
sir7574	CGTCCCGACCTACGGCCACGCCAT	AGGCAGGGCTGGATGCCGGTGCGG	79	58	122	53	36	68	237	200	250	106	140	149	86.3333	52.3333	229	131.667	-0.722187538794927	0.180446	-0.798457445753635	0.00808715	-1.33108809417284	0.0077626	-1.40735800113155	0.00405687
sir1952	ACCTTCTAGAGCACGACGTCGGGT	TCTGGAAGATCTCGTGCTGCAGCC	70	57	47	53	19	39	111	84	78	42	43	48	58	37	91	44.3333	-0.648527629498622	0.15244	-1.03747470541866	0.0106324	-0.260866569151084	0.50557	-0.649813645071124	0.0530573
sir2178	CATGCGTTGGAGCGAGGAGAGGCC	TGGTACGCAACCTCGCTCCTCTCC	91	68	55	53	27	57	378	297	385	155	554	239	71.3333	45.6667	353.333	316	-0.64343490344062	0.143135	-0.161105300552302	0.779533	-2.79071116593773	0.0906807	-2.30838156304941	0.0007264
sir14307	CCTTTAGCCACGGCACCACAAGT	AGGGAAATCGGTGCCGTGGTGTT	51	34	95	53	0	66	106	76	121	55	100	62	60	39.6667	101	72.3333	-0.597035333021731	0.495719	-0.481622751028472	0.210618	-0.866733469136536	0.254163	-0.751320887143276	0.142236
sir14048	ATGTTTCGAGCCGGAGCAACG	CGTACAAAGCTCGGCCTCGTT	90	64	79	53	33	81	48	58	50	19	44	42	77.6667	55.6667	52	35	-0.480481852180228	0.236924	-0.571156701196126	0.11871	0.66945877480793	0.267719	0.578783925792032	0.0342928
sir13852	ACGGTGGAGACTGTGGCAAGAAAG	TCTGCCACCTCTGACACCGTTCTT	31	39	92	53	19	45	168	146	159	109	125	152	54	39	157.667	128.667	-0.46948528330122	0.527758	-0.293239336071315	0.108479	-1.72209231768468	0.00521966	-1.54584637045477	0.00680133
sir7446	AACTCATGGTCAATGTGAGGCCAG	TGTTGAGTACCAGTTACACTCCGG	59	59	100	53	37	69	261	275	270	152	197	216	72.6667	53	268.667	188.333	-0.455301369492571	0.299067	-0.512528971225417	0.0144001	-1.8292241020182	0.00303941	-1.88645170375104	0.000162669
sir11051	GAGACACCAACTACGGCGAGG	CTCTCTGTGGTTGATGCCGCT	69	11	21	53	10	13	172	42	42	15	310	88	33.6667	25.3333	85.3333	137.667	-0.410283969308209	0.731461	0.689997971419445	0.624107	-2.44207045797586	0.279054	-1.34178851724821	0.332317
sir9655	CTATCCTCGTTCTTCACCATTAGG	TAGATAGGAGCAAGAAGTGGTAAT	69	43	79	53	23	68	104	106	131	58	120	95	63.6667	48	113.667	91	-0.407503826593436	0.409726	-0.32087078810432	0.32028	-0.92283213947754	0.126643	-0.836199100988424	0.0223158
sir9044	GCACAATCCCGTATACAGACACGT	CACGTGTTAGGGCATATGTCTGTG	44	50	59	53	20	43	84	42	81	96	70	69	51	38.6667	69	78.3333	-0.39940684756508	0.313167	0.183029989065674	0.594491	-1.01853595143743	0.0395126	-0.436099114806674	0.274071
sir5884	CATGAGCTGTCGCGTGGCCATCAG	TAGTACTCGACAGCGCACCGGTAG	38	41	70	53	42	21	94	99	103	121	109	131	49.6667	38.6667	98.6667	120.333	-0.36118752533459	0.471954	0.286401661258221	0.0344159	-1.6378740317596	0.00196929	-0.990284845166789	0.00963835
sir13933	TCACTGACGAGTGCCTCAAGA	GCAGTGACTGCTCACGGAGTT	81	77	77	53	77	60	96	67	106	87	67	84	78.3333	63.3333	89.6667	79.3333	-0.306661338234052	0.107339	-0.176644599248681	0.479025	-0.324962154976996	0.166151	-0.194945415991625	0.390161
sir10041	ATCGATTTTGTTCGTCCACCTACC	CTTAGCTAAAACAAGCAGGTGGAT	65	37	56	53	38	38	122	113	128	163	154	172	52.6667	43	121	163	-0.292553492753849	0.373134	0.429864916956483	0.00345703	-1.92246339952898	7.63923e-05	-1.20004498981865	0.00185181
sir3664	ACTTCTTCGCGAGATCTCGGAGGG	TTTGAAGAAGCGCTCTAGAGCCTC	47	31	67	53	16	62	80	96	93	67	139	103	48.3333	43.6667	89.6667	103	-0.146486088477484	0.803004	0.20000066534775	0.566263	-1.23804002636692	0.0773512	-0.89155327254169	0.0229606
sir4436	CATACTTTGCCGACATCCCAAGCT	CAGTATGAAACGGCTGTAGGGTTC	155	122	282	52	13	58	301	154	310	132	164	97	186.333	41	255	131	-2.18418996750395	0.0458147	-0.960930435321408	0.083831	-1.67587099691937	0.019797	-0.452611464736824	0.383718
sir13048	GCGCCGCTTCGCCATCACCAAC	CTCGCGGCGAAGCGGTAGTGGT	158	126	143	52	18	49	85	99	76	26	0	18	142.333	39.6667	86.6667	14.6667	-1.84327449631255	0.00197632	-2.56293619439116	0.00211863	1.43538614467065	0.133599	0.715724446592036	0.00817167
sir9617	ACCACTGGTAGCCGAGTTCTTATC	TGTGGTGACCATCGGCTCAAGAAT	72	99	142	52	0	38	422	229	482	236	338	127	104.333	30	377.667	233.667	-1.79816575060294	0.0440954	-0.692661511809893	0.214351	-2.96141753768095	0.031691	-1.8559132988879	0.025819
sir5954	CATGTCGTGGCTGCACTGAATCTC	GCGTACAGCACCGACGTGACTTAG	88	73	187	52	21	52	221	158	285	107	162	77	116	41.6667	221.333	115.333	-1.47715921118664	0.11654	-0.9404112037102	0.0749943	-1.46884394297464	0.0522483	-0.932095935498197	0.108867
sir873	AACTACGGCGAGGGAGTCATCA	GGTTGATGCCGCTCCCTCAGTA	177	100	115	52	15	74	130	125	140	86	61	70	130.667	47	131.667	72.3333	-1.47515849171641	0.045618	-0.864157610619986	0.00225212	-0.621999880045686	0.247019	-0.0109989989492571	0.968731
sir5977	CAACTTGGGAACGGCAATCAC	ACGTTGAACCCTTGCCGTTAG	151	107	108	52	37	51	35	84	91	71	137	71	122	46.6667	70	93	-1.38641682133908	0.00788956	0.409875794163065	0.460269	-0.994838294884221	0.108843	0.80145432061792	0.0848904
sir4825	AGTGATTGATCCTGAGGCCTTCCT	CGTCACTAACTAGGACTCCGGAAG	86	84	86	52	0	47	89	88	110	51	60	58	85.3333	33	95.6667	56.3333	-1.37064337992039	0.0342795	-0.764027490393503	0.00685945	-0.771522816202575	0.236877	-0.164906926675688	0.224742
sir7497	CGTGAACTCATCCAGCGTCGCCAG	TCGCACTTGAGTAGGTCGCAGCGG	75	73	92	52	0	42	630	613	807	353	494	332	80	31.3333	683.333	393	-1.35230174393088	0.0460568	-0.798060191413046	0.0223683	-3.64875915130213	0.00246257	-3.09451759878429	0.000637022
sir1647	AGTCACTAGGATTGACATCATGCC	TGTCAGTGATCCTAACTGTAGTAC	85	79	249	52	32	94	172	180	204	124	138	153	137.667	59.3333	185.333	138.333	-1.21426454045305	0.252362	-0.42197354648922	0.0210861	-1.22123409526789	0.0170895	-0.428943101304062	0.446489
sir3222	CGCGCTGCAATCCACTATGACGGG	CAGCGCGACGTTAGGTGATACTGC	96	69	148	52	19	67	113	121	204	76	148	67	104.333	46	146	97	-1.18149439015445	0.0983525	-0.58991171669289	0.274946	-1.07635088613011	0.156634	-0.484768212668555	0.325381
sir10681	ATACATTGCTAATATCGGACA	CGTATGTAACGATTATAGCCT	117	85	38	52	31	25	42	58	32	55	28	28	80	36	44	37	-1.15200309344505	0.145161	-0.249978253008347	0.583772	-0.0395283641866373	0.938437	0.862496476250065	0.210444
sir8262	AGCTTCATGCGCTACGTCCTACCC	CATCGAAGTACGCGATGCAGGATG	115	103	90	52	25	62	185	177	150	95	104	101	102.667	46.3333	170.667	100	-1.14784546797139	0.0129718	-0.771181309504119	0.00293165	-1.10987761777237	0.00915091	-0.733213459305098	0.00606126
sir8526	CACTGCTTTGATCGACGTCGACAT	TAGTGACGAAACTAGCTGCAGCTG	59	59	117	52	19	39	157	140	157	117	131	125	78.3333	36.6667	151.333	124.333	-1.09515723304034	0.125757	-0.283516667035677	0.0179209	-1.76167210673058	0.00109217	-0.950031540725916	0.0222894
sir6504	GATCTAGATGCCGGAGTGCGCTG	TTCTAGATCTACGGCCTCACGCG	85	68	72	52	12	43	220	145	185	129	347	147	75	35.6667	183.333	207.667	-1.07231420481589	0.0403581	0.17980054461198	0.756079	-2.54162136662286	0.0723042	-1.28950661719499	0.00824704
sir3034	CACGTGTCACACAGAGAAGCCGGT	TAGTGCACAGTGTGTCTCTTCGGC	77	75	101	52	16	56	217	128	246	139	192	162	84.3333	41.3333	197	164.333	-1.02879726430744	0.0475474	-0.261570483799621	0.445871	-1.99124752599104	0.00350075	-1.22402074548322	0.0366014
sir1747	AGTGACAACAGCGGAGTAAATGTG	CCTCACTGTTGTCGCCTCATTTAC	100	72	118	52	45	54	248	189	232	167	175	136	96.6667	50.3333	223	159.333	-0.941504350689856	0.0274726	-0.484995592660712	0.040125	-1.66246206865567	0.000868422	-1.20595331062653	0.00465084
sir8452	GACTGCACTCTGCCTCATGGACGC	AACTGACGTGAGACGGAGTACCTG	63	49	83	52	15	36	187	118	151	111	245	128	65	34.3333	152	161.333	-0.920829786566392	0.102995	0.0859732231098528	0.851013	-2.23236271009138	0.0431512	-1.22555970041513	0.0173499
sir1886	AGGACGAATCCGAGCAGTCGGGCT	CGTCCTGCTTAGGCTCGTCAGCCC	51	47	113	52	22	40	90	70	96	73	42	76	70.3333	38	85.3333	63.6667	-0.888209174542444	0.233757	-0.422571171964251	0.181519	-0.744538813871007	0.139238	-0.278900811292815	0.545947
sir814	ACTTTTACTTTCCGTGACCGATGA	TCTGAAAATGAAAGGCACTGGCTA	113	65	41	52	30	41	145	95	118	97	110	59	73	41	119.333	88.6667	-0.832272554261934	0.221165	-0.428533341763067	0.218793	-1.11276793016195	0.0451348	-0.709028717663083	0.144894
sir7147	GATCAGCGCTTCTCGGGAGTCCAG	TGCTAGTCGCGAAGAGCCCTCAGG	59	65	86	52	20	50	113	81	169	96	91	75	70	40.6667	121	87.3333	-0.783508180103237	0.0903061	-0.470402736458301	0.27256	-1.10268566397456	0.0183637	-0.789580220329628	0.131788
sir3975	CGTGGTTCGCAACAGCTAGCAGCC	CTGCACCAAGCGTTGTCGATCGTC	67	54	95	52	26	56	272	228	271	193	223	155	72	44.6667	257	190.333	-0.688798311705696	0.14901	-0.433240114552192	0.05258	-2.09125774490507	0.00261131	-1.83569954775157	0.0006087
sir943	AGTTCTCCCTCGTGCCGGCCATAT	GTTCAAGAGGGAGCACGGCCGGTA	61	43	76	52	21	39	157	57	96	60	83	71	60	37.3333	103.333	71.3333	-0.684498174272071	0.158788	-0.534657418873091	0.344048	-0.934112064343543	0.0383119	-0.784271308944563	0.229972
sir9968	CATTTACAGGTGGAGTCGCTAGT	ATGTAAATGTCCACCTCAGCGAT	76	40	60	52	15	47	707	480	926	505	499	327	58.6667	38	704.333	443.667	-0.626541604472556	0.255378	-0.666782196023049	0.138963	-3.54540484174715	0.00241912	-3.58564543329764	0.00749928
sir298	AAAATGTCATAGGCCTCAGTCTTT	GTTTTTACAGTATCCGGAGTCAGA	61	47	50	52	27	26	73	65	94	63	55	47	52.6667	35	77.3333	55	-0.58953523051098	0.136772	-0.491658780881756	0.0849674	-0.652076696579693	0.107655	-0.554200246950469	0.0626816
sir8839	CCCACCTTGGCCAGCCACGCACAT	CAGGGTGGAACCGGTCGGTGCGTG	85	44	55	52	14	63	133	126	117	72	78	76	61.3333	43	125.333	75.3333	-0.512334700633759	0.394766	-0.73440988926245	0.000542818	-0.808951706991934	0.096559	-1.03102689562062	0.00812382
sir12701	GCTCCATGCAGACGACTTGCCATG	CACGAGGTACGTCTGCTGAACGGT	63	60	90	52	22	82	137	118	169	90	147	101	71	52	141.333	112.667	-0.44930740136359	0.39103	-0.327041018281015	0.279551	-1.11547721741994	0.0691763	-0.993210834337361	0.0164147
sir3507	CAGTGCTTGTAGTCGTCGCTAGGT	AAGTCACGAACATCAGCAGCGATC	89	38	43	52	37	41	84	16	51	33	114	44	56.6667	43.3333	50.3333	63.6667	-0.387023123109247	0.472782	0.33902408871067	0.698979	-0.555061015007294	0.474064	0.170986196812623	0.815893
sir9227	ACGGCAATGGCCCCAAGCGAACAT	TGTGCCGTTACCGGGGTTCGCTTG	66	57	54	52	36	53	54	59	71	22	47	35	59	47	61.3333	34.6667	-0.328054197684204	0.142392	-0.823122237915921	0.038855	0.439111634257702	0.245924	-0.0559564059740155	0.725787
sir11008	CGGCTCCACAGTCCACAATCGACT	CGGCCGAGGTGTCAGGTGTTAGCT	58	40	84	52	32	68	127	151	133	72	91	89	60.6667	50.6667	137	84	-0.259867126755111	0.576718	-0.705714660181766	0.00486771	-0.729352410056331	0.0503152	-1.17519994348299	0.00649586
sir4596	AGTGTGCCTTCGTAAACTTTTCAA	TGTCACACGGAAGCATTTGAAAAG	45	38	83	52	32	60	77	116	117	74	105	99	55.3333	48	103.333	92.6667	-0.205114429904612	0.675575	-0.15718333255073	0.547037	-0.949016071281195	0.0240706	-0.901084973927313	0.0668268
sir2465	CACGCTGTCCATTCTTCGCTCGAC	GGGTGCGACAGGTAAGAAGCGAGC	27	35	32	52	15	38	133	94	149	139	120	90	31.3333	35	125.333	116.333	0.159656665988485	0.75637	-0.107505625467985	0.699407	-1.73283770854353	0.0104315	-2	0.00468992
sir5222	CTTCCATTTTAGTTCGTGAGTCCG	TGGAAGGTAAAATCAAGCACTCAG	272	212	410	51	29	114	388	374	539	202	338	159	298	64.6667	433.667	233	-2.20421817899619	0.0217554	-0.896256601342359	0.0565204	-1.84923580318831	0.0477492	-0.541274225534478	0.160672
sir6981	AGACAGATCACGTTCAAGCTA	CGTCTGTCTAGTGCAAGTTCG	215	141	162	51	51	61	168	202	149	61	99	63	172.667	54.3333	173	74.3333	-1.66808013345548	0.00603024	-1.21869082843758	0.00760553	-0.452171745689227	0.192895	-0.00278244067132695	0.990716
sir1645	CAGCCGTCCGAAATCCATCATGAG	AGGTCGGCAGGCTTTAGGTAGTAC	164	114	121	51	26	62	138	114	171	82	138	95	133	46.3333	141	105	-1.52130386349884	0.0101689	-0.425305834732671	0.20262	-1.18026694566377	0.042637	-0.0842689168976039	0.74279
sir12648	AGCACGGAGCTACGGGCCTCCACC	CGTCGTGCCTCGATGCCCGGAGGT	88	100	167	51	22	57	156	129	137	51	100	53	118.333	43.3333	140.667	68	-1.44930740136359	0.0491432	-1.04867384673569	0.0153566	-0.650057528943041	0.270693	-0.249423974315141	0.43634
sir3421	ACAAATATGACAGTTAGATTAGTG	ACTGTTTATACTGTCAATCTAATC	69	103	148	51	31	44	194	157	190	123	104	75	106.667	42	180.333	100.667	-1.34464817138745	0.052007	-0.841080044501737	0.0119605	-1.26112481582516	0.0179041	-0.757556688939453	0.0456734
sir13196	GATGAATGATCATAGGCCGACAAA	CCCTACTTACTAGTATCCGGCTGT	70	62	128	51	11	44	259	220	328	111	187	105	86.6667	35.3333	269	134.333	-1.29444735846526	0.10098	-1.00178883474981	0.0307179	-1.92671557396477	0.0273135	-1.63405705024933	0.00850683
sir11498	TCCTGCCCGCGGGCCTTGCAGAAC	TGAGGACGGGCGCCCGGAACGTCT	84	68	88	51	0	47	176	182	140	101	168	100	80	32.6667	166	123	-1.29218075149331	0.0536301	-0.432524926007685	0.174083	-1.91276716194519	0.0314936	-1.05311133645956	0.00401817
sir13335	CTTCTTGGACTACGACGGAACACT	GAGAAGAACCTGATGCTGCCTTGT	115	81	93	51	11	58	151	108	250	88	157	134	96.3333	40	169.667	126.333	-1.26803508689216	0.0334746	-0.425467807904604	0.405781	-1.65916344256257	0.0260262	-0.816596163575017	0.164859
sir13875	GCTAGCCAGACACATGTTTCAAGT	TTCGATCGGTCTGTGTACAAAGTT	74	36	118	51	0	48	168	114	239	94	97	38	76	33	173.667	76.3333	-1.20353339408513	0.210803	-1.18593577418156	0.0763251	-1.20984716801733	0.162172	-1.19224954811377	0.0869055
sir3628	CGTCCTACCAAGCCGGCATGAGCC	CCGCAGGATGGTTCGGCCGTACTC	88	39	106	51	11	42	160	126	109	77	103	110	77.6667	34.6667	131.667	96.6667	-1.16374642651319	0.139985	-0.445799753049531	0.124407	-1.47946937187384	0.0169521	-0.761522698410185	0.0969933
sir1588	AACCAATAGCGGAACCTGGATGCT	TATTGGTTATCGCCTTGGACCTAC	82	69	151	51	30	61	253	227	354	154	203	159	100.667	47.3333	278	172	-1.0886576198204	0.119791	-0.692676318021409	0.0640346	-1.86148013591857	0.00230471	-1.46549883411958	0.0186748
sir6738	CATTCCGTCAGGGGCAGTGAGCGG	CGGTAAGGCAGTCCCCGTCACTCG	66	75	80	51	16	42	30	14	28	16	21	27	73.6667	36.3333	24	21.3333	-1.01971823461451	0.0295369	-0.169925001442312	0.677404	0.768184324776927	0.243113	1.61797755794912	0.00156605
sir11127	AACAGAGTTTCAGGACGGCCGAAG	CGTTGTCTCAAAGTCCTGCCGGCT	67	52	94	51	17	38	187	75	155	92	142	106	71	35.3333	139	113.333	-1.00678916566264	0.0867017	-0.294512637306962	0.520538	-1.6814704815745	0.0120518	-0.969193953218825	0.127943
sir7835	GCACCGATGAACCAATGTCCCCAC	GTCGTGGCTACTTGGTTACAGGGG	83	60	112	51	17	77	210	217	294	117	120	93	85	48.3333	240.333	110	-0.814444346843924	0.185822	-1.12753323499501	0.00990844	-1.18641312423088	0.0333626	-1.49950201238196	0.00728975
sir1956	CAGGACGAATCCGAGCAGTCGGGC	ACGTCCTGCTTAGGCTCGTCAGCC	53	50	139	51	30	66	191	208	193	103	143	117	80.6667	49	197.333	121	-0.71919089243823	0.364643	-0.705627627633199	0.00407147	-1.30415339315939	0.0101263	-1.29059012835436	0.0170694
sir7657	CCACCCGCGTCCGGCCAGCCGG	CGGGTGGGCGCAGGCCGGTCGG	84	53	91	51	34	57	43	15	14	24	26	23	76	47.3333	24	24.3333	-0.68314289466006	0.101959	0.0198995574377048	0.973816	0.959922560624665	0.0295961	1.66296501272243	0.0259619
sir6486	CAAGACTAGTCTGAGCGATCGCTT	GCGTTCTGATCAGACTCGCTAGCG	87	63	80	51	28	67	15	45	47	14	55	38	76.6667	48.6667	35.6667	35.6667	-0.655665492064358	0.104421	0	1	0.44835757247887	0.472782	1.10402306454323	0.030995
sir8518	GCACTACTCGGACATGTTCGACAT	TACGTGATGAGCCTGTACAAGCTG	58	40	41	51	0	42	77	78	87	67	53	54	46.3333	31	80.6667	58	-0.579782261615476	0.41218	-0.475919741425866	0.0147559	-0.903784684740697	0.174013	-0.799922164551087	0.00668452
sir14095	ATGCGCCAGCCTGGATGTCCAAGG	CCTACGCGGTCGGACCTACAGGTT	59	44	52	51	9	50	299	217	269	108	146	110	51.6667	36.6667	261.667	121.333	-0.494764691749578	0.359322	-1.10875420358029	0.00648289	-1.72643492667404	0.0102946	-2.34042443850475	0.000992652
sir6431	GCAGACCGGCAACCGTCAAGGCCA	GACGTCTGGCCGTTGGCAGTTCCG	52	59	117	51	43	71	267	208	261	149	238	166	76	55	245.333	184.333	-0.466567799918926	0.398098	-0.412426285822306	0.139122	-1.74481345598889	0.0105397	-1.69067194189227	0.00369929
sir13051	CCTAGTTGGGCCAGCTGCACCAAT	GGGGATCAACCCGGTCGACGTGGT	62	41	60	51	43	41	134	134	131	80	71	83	54.3333	45	133	78	-0.271912557180247	0.273321	-0.769880216638941	0.000124645	-0.793549122532574	0.00221229	-1.29151678199127	0.000312736
sir862	AGCCACTTACTCGATTAAAGATCC	CTTCGGTGAATGAGCTAATTTCTA	160	154	189	50	19	71	212	203	306	126	169	96	167.667	46.6667	240.333	130.333	-1.84513157286056	0.00286462	-0.88283065193347	0.0483689	-1.48174178036239	0.0324085	-0.519440859435296	0.104082
sir13113	GATTTGGATCACGACGAGTACAAC	CACTAAACCTAGTGCTGCTCATGT	123	97	182	50	18	61	457	308	574	217	195	177	134	43	446.333	196.333	-1.63982443575567	0.0322799	-1.18481642149385	0.0325316	-2.19089656840721	0.000899677	-1.73588855414538	0.018192
sir3399	AGACTTATATTTAGAAACGGA	TTTCTGAATATAAATCTTTGC	129	159	138	50	28	63	91	103	82	35	45	48	142	47	92	42.6667	-1.59515826782705	0.0021732	-1.10852445677817	0.00242683	0.139551352398794	0.712358	0.626185163447669	0.00971665
sir7438	ACTCTCCATACAGGTCACGGCCCC	CATGAGAGGTATGTCCAGTGCCGG	129	129	211	50	35	74	220	142	290	107	210	157	156.333	53	217.333	158	-1.56056115723102	0.0250981	-0.459984905332818	0.318115	-1.5758602936139	0.0299762	-0.475284041715701	0.295558
sir2614	AATTCGGCGATTGTAAATGGCGGC	TGTTAAGCCGCTAACATTTACCGC	119	78	174	50	0	80	295	220	271	134	220	166	123.667	43.3333	262	173.333	-1.51290756359235	0.0913336	-0.596017689230152	0.05693	-2	0.0192068	-1.0831101256378	0.0176408
sir204	ACGATATGATACGGGCCTCAGTTT	GATGCTATACTATGCCCGGAGTCA	69	97	129	50	18	53	142	134	249	78	126	72	98.3333	40.3333	175	92	-1.28570790697461	0.0482936	-0.927649155775316	0.111795	-1.18966121950357	0.0647486	-0.831602468304282	0.134304
sir3100	CGACCTCGTTGGCATCATACCGTA	ACGCTGGAGCAACCGTAGTATGGC	98	106	132	50	20	71	315	349	346	222	223	217	112	47	336.667	220.667	-1.25276607037997	0.0225715	-0.60945217083194	0.000461484	-2.23113605440842	0.000310936	-1.5878221548604	0.00011419
sir12331	AGACGGACCGCCTTAGGCACC	GTTCTGCCTGGCGGAATCCGT	98	100	101	50	33	50	150	149	114	49	88	73	99.6667	44.3333	137.667	70	-1.16871923869692	0.000645394	-0.975752453753323	0.0145547	-0.658963082164933	0.113224	-0.46599629722134	0.0328557
sir6222	CTCTTTGGCACGGCCTGTGGCTG	TGGAGAAACCGTGCCGGACACCG	73	67	94	50	19	42	188	202	184	109	125	143	78	37	191.333	125.667	-1.0759488532333	0.0296254	-0.606486213407023	0.0042728	-1.76400484691856	0.00279559	-1.29454220709228	0.000324165
sir4356	CTGGAACAAAGCTGCCATCAAGGT	TGGACCTTGTTTCGACGGTAGTTC	83	101	104	50	34	53	140	91	151	110	105	87	96	45.6667	127.333	100.667	-1.07189291848179	0.00466013	-0.33902408871067	0.247693	-1.14037265636455	0.00384264	-0.407503826593436	0.184669
sir4078	AGCCAACGAACTCAACGACCAGTA	ATTCGGTTGCTTGAGTTGCTGGTC	67	65	98	50	28	32	139	90	127	102	118	95	76.6667	36.6667	118.667	105	-1.06413033741972	0.0340735	-0.176525412579119	0.447445	-1.51784830486262	0.00205677	-0.630243380022023	0.0823399
sir6127	CTGTGCCCTGCGGTGTAGCTGCAC	GAGACACGGGACGCCACATCGACG	62	70	110	50	19	51	174	224	150	150	120	132	80.6667	40	182.667	134	-1.01197264166608	0.0890168	-0.446980391781598	0.106859	-1.74416109557041	0.0023308	-1.17916884568593	0.0180312
sir3379	CGATCTGACCCTTTTAGCAACGCC	GTGCTAGACTGGGAAAATCGTTGC	90	77	76	50	34	41	94	32	67	28	33	32	81	41.6667	64.3333	31	-0.959028218943694	0.00368635	-1.05329822616005	0.137896	0.426625473554056	0.0939566	0.332355466337701	0.4187
sir10577	GGAAGCGTCAACGACGGATGGACT	CGCCTTCGCAGTTGCTGCCTACCT	78	62	112	50	25	56	160	133	158	92	149	122	84	43.6667	150.333	121	-0.943856921962467	0.0829135	-0.31315788525963	0.190162	-1.4704027364583	0.0152286	-0.839703699755465	0.0178913
sir8171	GCGTCTTGCCTCCTGGTGGTACCC	GGCGCAGAACGGAGGACCACCATG	62	79	88	50	8	62	105	102	118	64	88	66	76.3333	40	108.333	72.6667	-0.932313192488426	0.114541	-0.57611158313889	0.0173983	-0.861293729168408	0.145194	-0.505092119818873	0.0242517
sir12016	CATGAGCTCCCTGGTCCGATCACC	GAGTACTCGAGGGACCAGGCTAGT	38	57	92	50	13	35	171	129	160	130	128	112	62.3333	32.6667	153.333	123.333	-0.932184615772429	0.195694	-0.314108590428063	0.0954619	-1.9166716164011	0.00172926	-1.29859559105674	0.0107899
sir981	ACACAGCGAGCAGGAGGACATCG	ACTGTGTCGCTCGTCCTCCTGTA	96	69	51	50	15	57	168	140	188	73	112	55	72	40.6667	165.333	80	-0.824150164600583	0.164385	-1.04730571477836	0.0174224	-0.976153258045632	0.137903	-1.19930880822341	0.00812086
sir4229	CATGCGATAACGGTAGGGGAAGCT	TCGTACGCTATTGCCATCCCCTTC	51	44	77	50	0	50	107	64	132	68	75	86	57.3333	33.3333	101	76.3333	-0.782408564927373	0.28491	-0.403970195376007	0.295979	-1.19534759832222	0.0695959	-0.816909228770853	0.121214
sir3280	ACTGCAGCATTATTCCAAGACGGC	ACTGACGTCGTAATAAGGTTCTGC	40	44	60	50	0	35	107	89	109	77	116	73	48	28.3333	101.667	88.6667	-0.760534065304611	0.287	-0.197382996949059	0.438329	-1.64589149936349	0.040395	-1.08274043100794	0.0036867
sir4012	CGACCTCTCCACGTGTTGCCAGGT	CTGCTGGAGAGGTGCACAACGGTC	62	37	38	50	14	35	138	119	139	75	107	63	45.6667	33	132	81.6667	-0.468675462880917	0.393483	-0.692718681077039	0.0264269	-1.30728131892296	0.0440774	-1.53132453711908	0.00116933
sir10068	ACCGATCTGATGGAAGAGACTAGG	TCTGGCTAGACTACCTTCTCTGAT	36	48	30	50	29	18	49	33	40	45	58	75	38	32.3333	40.6667	59.3333	-0.232977171977614	0.626775	0.544996093403512	0.130781	-0.87582058877927	0.102351	-0.0978473233981446	0.723785
sir11681	CAGAAACGCGCTTAAAAGAGT	CAGTCTTTGCGCGAATTTTCT	304	255	266	49	37	45	134	145	127	51	52	24	275	43.6667	135.333	42.3333	-2.65482730759573	0.000110304	-1.67665123041301	0.000917807	0.0447383147652844	0.89862	1.022914391948	0.000891241
sir12567	GCGTCCACTACAAATCGTTCCATG	TACGCAGGTGATGTTTAGCAAGGT	114	97	145	49	0	25	136	108	188	57	77	41	118.667	24.6667	144	58.3333	-2.26628006533745	0.00920946	-1.30367639033114	0.0288304	-1.24175774620338	0.127769	-0.279154071197071	0.406379
sir3092	CCGTTGTTTGGCTATGTTACCGCT	TTGGCAACAAACCGATACAATGGC	224	226	314	49	26	96	111	271	218	23	70	0	254.667	57	200	31	-2.15957631314985	0.00542626	-2.68965987938785	0.0302158	0.878693703777867	0.422569	0.348610137539868	0.381406
sir10910	GTGCGACCGCTAGTGCCAAGGAGG	CACACGCTGGCGATCACGGTTCCT	96	76	200	49	11	37	669	489	751	370	401	342	124	32.3333	636.333	371	-1.9392459689209	0.0839087	-0.778363510061978	0.0285984	-3.52032503515483	7.70989e-05	-2.35944257629591	0.00405303
sir6082	GAATATAGGCTAGGACGCGTGCAA	GGCTTATATCCGATCCTGCGCACG	71	80	101	49	0	17	183	97	143	74	118	108	84	22	141	100	-1.93288580414146	0.0213833	-0.495695162624069	0.219511	-2.18442457113743	0.0163717	-0.747233929620033	0.0968823
sir3174	AGGAAAATGAGTCGTGCAACCGTG	CTTCCTTTTACTCAGCACGTTGGC	173	148	180	49	22	65	231	132	203	95	175	90	167	45.3333	188.667	120	-1.88120395194487	0.00155522	-0.652805146502208	0.163845	-1.40439025507934	0.0691428	-0.175991449636674	0.5234
sir3348	ACCCTCATACGCAGCTTGAACGCC	CGTGGGAGTATGCGTCGAACTTGC	64	92	114	49	11	28	149	111	170	89	115	88	90	29.3333	143.333	97.3333	-1.61738397841353	0.0288619	-0.558368290709443	0.0766898	-1.73039294024272	0.00851225	-0.671377252538629	0.0770238
sir10575	CGCCGGCAACCCACATGATGGATC	CCGCGGCCGTTGGGTGTACTACCT	95	93	184	49	17	62	309	243	310	154	383	161	124	42.6667	287.333	232.667	-1.53915881110803	0.0685106	-0.304460832879446	0.523998	-2.44708322620965	0.0676451	-1.21238524798107	0.0118921
sir2399	ACCTGTTTTGCAGCTTACGTCGGC	AGTGGACAAAACGTCGAATGCAGC	62	70	111	49	0	37	191	130	236	119	170	78	81	28.6667	185.667	122.333	-1.49854774890368	0.0687155	-0.601897264496819	0.194135	-2.09337149814111	0.0369741	-1.19672101373425	0.0378417
sir7181	CGCAGCCACCATGGGGATCTCCCT	CCGCGTCGGTGGTACCCCTAGAGG	76	84	86	49	11	30	366	366	477	184	200	157	82	30	403	180.333	-1.45066140900957	0.0102876	-1.16011374542231	0.0046841	-2.58763168749714	0.000836665	-2.29708402390988	0.00098417
sir6246	GAAGACAAACAGGATCGCTGGCCT	TGCTTCTGTTTGTCCTAGCGACCG	75	45	63	49	10	24	345	287	330	176	238	138	61	27.6667	320.667	184	-1.14066040693712	0.0809751	-0.801368626991873	0.0157655	-2.73348502543124	0.00751538	-2.394193245486	0.000181828
sir11483	CACAGTACGGCACCGCTTCAGAAG	CGGTGTCATGCCGTGGCGAAGTCT	56	87	114	49	24	44	179	123	169	88	128	99	85.6667	39	157	105	-1.13525982961047	0.0643785	-0.580375231225504	0.0682153	-1.42884329880387	0.00959568	-0.873958700418905	0.0412754
sir10086	GTCATCGTTATCGCGGCGTATATG	TACAGTAGCAATAGCGCCGCATAT	76	42	98	49	18	32	134	71	115	70	84	56	72	33	106.667	70	-1.12553088208386	0.103927	-0.60768257722124	0.145682	-1.08488889758651	0.0374517	-0.567040592723894	0.234193
sir6375	AAGGCCAATACCGTAGACGGCGG	GGTTCCGGTTATGGCATCTGCCG	74	52	135	49	28	44	258	236	242	193	236	191	87	40.3333	245.333	206.667	-1.10904275929529	0.142643	-0.247437550782775	0.0739789	-2.35726116799964	0.000481863	-1.49565595948713	0.0035128
sir9651	GTCCAACCTGACCGCAGCATTATT	CACAGGTTGGACTGGCGTCGTAAT	54	58	57	49	30	0	173	160	170	83	136	120	56.3333	26.3333	167.667	113	-1.09709868810508	0.104139	-0.569273126669183	0.0278176	-2.10136071495924	0.015018	-1.57353515352334	1.10387e-05
sir10574	AGCTTAGTCCGACCATGATGGAGG	TCTCGAATCAGGCTGGTACTACCT	91	52	106	49	24	49	222	219	289	151	240	128	83	40.6667	243.333	173	-1.02926459450519	0.0797366	-0.492161925409499	0.162125	-2.08885339079499	0.0196992	-1.5517507216993	0.00457358
sir14276	GTTCGGCCGGCTATAGAGACAAAA	TACAAGCCGGCCGATATCTCTGTT	71	54	91	49	13	44	137	102	85	78	77	89	72	35.3333	108	81.3333	-1.02696704760027	0.0775475	-0.409112665321739	0.16638	-1.20281688299969	0.0180504	-0.584962500721156	0.126111
sir277	AAGCTCTGCTCGACACGATTCTTG	CGTTCGAGACGAGCTGTGCTAAGA	78	65	109	49	23	68	219	116	175	107	127	96	84	46.6667	170	110	-0.84799690655495	0.113064	-0.628031222613042	0.12671	-1.23703919730085	0.0163177	-1.01707351335894	0.0575419
sir2715	CCGGATATAGGCTAGGACGCGTG	TTGGCCTATATCCGATCCTGCGC	89	62	77	49	27	51	207	144	196	132	184	170	76	42.3333	182.333	162	-0.844205327392576	0.0372236	-0.170584519186776	0.459584	-1.93612781683362	0.00230865	-1.26250700862781	0.0070895
sir3116	CAGCTGGCTCAGTGGACCGAA	ACGTCGACCGAGTCACCTGGC	138	59	27	49	25	58	93	108	98	47	19	63	74.6667	44	99.6667	43	-0.762960802699151	0.423369	-1.21277441877485	0.0140457	0.0331668639351994	0.953731	-0.416646752140501	0.49431
sir10770	ACGAGTGCCTCAAGACGGACC	ACTGCTCACGGAGTTCTGCCT	58	69	71	49	37	31	47	66	72	32	41	35	66	39	61.6667	36	-0.758991900496205	0.0154111	-0.776493958352844	0.0324677	0.115477217419936	0.638768	0.0979751595632974	0.638961
sir6997	ACTAGGACCCAGGTCGGCAAGCAG	GTTGATCCTGGGTCCAGCCGTTCG	42	45	89	49	11	44	149	124	207	71	81	87	58.6667	34.6667	160	79.6667	-0.758991900496205	0.281798	-1.00602378762777	0.032574	-1.20042708983966	0.0245585	-1.44745897697122	0.024749
sir13950	AGTTGACTAGCTCGTTGATCAATA	GATCAACTGATCGAGCAACTAGTT	85	51	105	49	39	64	58	71	77	55	82	60	80.3333	50.6667	68.6667	65.6667	-0.664961822786376	0.162569	-0.0644487077268421	0.779358	-0.374124306012791	0.245284	0.226388809046743	0.523988
sir6817	CTTTGTCACTGTCCTCGTCAGCGT	TGGAAACAGTGACAGGAGCAGTCG	45	40	61	49	9	40	88	75	59	55	91	72	48.6667	32.6667	74	72.6667	-0.575114714764809	0.306819	-0.0262315415731795	0.925295	-1.15347448066172	0.0663795	-0.604591307470089	0.0735091
sir2321	ACAATTCCGTCTGATTCCTTCGAA	TGTGTTAAGGCAGACTAAGGAAGC	47	41	57	49	16	41	103	84	107	88	74	97	48.3333	35.3333	98	86.3333	-0.451988635451735	0.301966	-0.182864057149811	0.297649	-1.28888783312335	0.0130893	-1.01976325482143	0.00426252
sir4588	CCACTCACTTCAGGTCGTTTTCAG	GGGGTGAGTGAAGTCCAGCAAAAG	37	41	57	49	20	31	72	42	58	34	38	42	45	33.3333	57.3333	38	-0.432959407276106	0.325947	-0.593374740537356	0.0973733	-0.189033824390017	0.622532	-0.349449157651267	0.309451
sir13080	TCGCCAGGCACGCACGGAACCAGT	AGAGCGGTCCGTGCGTGCCTTGGT	33	27	49	49	13	20	63	33	63	36	46	35	36.3333	27.3333	53	39	-0.410632320158843	0.521605	-0.442518235700951	0.25703	-0.512812714965321	0.370189	-0.544698630507429	0.235991
sir10720	CGGGGTAGCAGTGCCGAGCGGAGT	TCGCCCCATCGTCACGGCTCGCCT	50	40	59	49	26	39	103	94	113	84	95	102	49.6667	38	103.333	93.6667	-0.38627850629742	0.247716	-0.141698085053311	0.271593	-1.30153630605618	0.00277648	-1.05695588481208	0.00229408
sir8956	CCTACGCCGGTCCTATGCCCACCG	TAGGATGCGGCCAGGATACGGGTG	45	33	46	49	12	37	187	141	171	113	151	87	41.3333	32.6667	166.333	117	-0.339486466271667	0.498991	-0.5075687850327	0.0981172	-1.84061737618935	0.0173263	-2.00869969495039	0.000897727
sir11743	CCTCTGCTCAGTGCGTCCTTCATG	TCGGAGACGAGTCACGCAGGAAGT	43	9	44	49	0	27	140	111	146	121	90	77	32	25.3333	132.333	96	-0.337034987277571	0.733405	-0.463070195700646	0.0986134	-1.92199748799873	0.0214235	-2.0480326964218	0.00313836
sir5592	CCCTTGCCTTCTACATTTTATCAA	AGGGGAACGGAAGATGTAAAATAG	53	41	25	49	18	31	138	96	190	114	92	124	39.6667	32.6667	141.333	110	-0.280107919192735	0.594105	-0.361598240317383	0.33752	-1.75161237013061	0.00405486	-1.83310269125526	0.0230948
sir9062	CGGCGCCCCACCACCCACACTC	AGGCCGCGGGGTGGTGGGTGTG	77	45	45	49	42	53	100	66	37	11	92	58	55.6667	48	67.6667	53.6667	-0.21377929103174	0.529172	-0.334419039070559	0.662069	-0.160991876672305	0.822793	-0.281631624711124	0.599961
sir799	ACAAGCTCGGAGAGGAATCGATTT	GCTGTTCGAGCCTCTCCTTAGCTA	46	51	21	49	21	39	125	65	92	108	86	82	39.3333	36.3333	94	92	-0.114458724584915	0.820421	-0.0310268956206246	0.921807	-1.34034013200124	0.00841823	-1.25690830303695	0.0498968
sir13079	CAGTGATGACTCCGGAACCAAG	GAGTCACTACTGAGGCCTTGGT	393	325	586	48	38	124	76	567	550	11	205	0	434.667	70	397.667	72	-2.63448263656496	0.0116307	-2.46549082553176	0.134804	-0.0406419844973459	0.979141	0.12834982653585	0.846245
sir12690	ACCTTAACCCATCAGCAATCCAAA	TATGGAATTGGGTAGTCGTTAGGT	96	91	111	48	13	31	271	94	240	54	133	41	99.3333	30.6667	201.667	76	-1.69560656440515	0.00428431	-1.40790131799722	0.111273	-1.30932805810773	0.211024	-1.0216228116998	0.135781
sir1801	AGACATTGTCCTCGTAGGGTGGAG	TCTCTGTAACAGGAGCATCCCACC	103	88	146	48	18	43	173	140	155	94	100	99	112.333	36.3333	156	97.6667	-1.62842045640493	0.0181904	-0.675607865161157	0.00387673	-1.42657252964532	0.00292136	-0.473759938401546	0.0924071
sir5228	ACGGTGCATACCAACTGGAGTCTT	CCTGCCACGTATGGTTGACCTCAG	68	45	112	48	0	32	187	146	187	95	130	83	75	26.6667	173.333	102.667	-1.49185309632967	0.116438	-0.755581272333553	0.0227802	-1.94485844580754	0.018939	-1.20858662181142	0.0147618
sir2224	ACAGCGCTAGGCATCGACCAGGGG	TCTGTCGCGATCCGTAGCTGGTCC	74	36	58	48	0	13	177	135	172	103	102	46	56	20.3333	161.333	83.6667	-1.46158008521587	0.119752	-0.947319683323823	0.0279681	-2.04080621638789	0.0554708	-1.52654581449583	0.00362259
sir11453	GATGCCGGGTTGTGGAGAGACA	CCCTACGGCCCAACACCTCTCT	175	138	151	48	44	83	177	118	140	35	89	63	154.667	58.3333	145	62.3333	-1.40676988329524	0.00425117	-1.21797713084845	0.0236021	-0.0956833480553079	0.850603	0.0931094043914815	0.659418
sir3286	AGTTGGCTTGAGTTCGTTCACGAT	AGTCAACCGAACTCAAGCAAGTGC	92	79	105	48	10	52	153	161	184	86	103	59	92	36.6667	166	82.6667	-1.32716474325351	0.0226341	-1.00580562168121	0.00622996	-1.17283659686222	0.0679949	-0.851477475289912	0.00345117
sir11874	TCTTTGATTAATGAGCTAGTCAAG	GTAGAAACTAATTACTCGATCAGT	80	81	80	48	18	33	47	55	105	41	67	24	80.3333	33	69	44	-1.28353271615035	0.00546469	-0.649092838140872	0.319994	-0.415037499278844	0.50957	0.219402378730636	0.566209
sir14283	GTTCAGCCGGCTATAGAGACAAAA	TACAAGTCGGCCGATATCTCTGTT	105	92	127	48	35	60	143	91	167	61	72	67	108	47.6667	133.667	66.6667	-1.17997866610624	0.00850032	-1.0036022366802	0.0416585	-0.483984852996335	0.0736593	-0.307608423570295	0.356494
sir8146	CGGGCTCAGGACGACCTGTTACAT	GAGCCCGAGTCCTGCTGGACAATG	81	74	105	48	21	50	144	109	105	64	87	73	86.6667	39.6667	119.333	74.6667	-1.12755004972051	0.0238577	-0.676460855206652	0.0337755	-0.912537158749661	0.0382597	-0.461447964235802	0.10344
sir5099	GACAACGCCAGGCAGAGTCGTCAT	GACTGTTGCGGTCCGTCTCAGCAG	78	60	104	48	27	42	85	64	114	228	201	179	80.6667	39	87.6667	202.667	-1.04849851769119	0.0427775	1.20900852415128	0.00476225	-2.37756279386018	0.000453363	-0.120055752017708	0.735432
sir13259	CCGTCACCGGTCGATTGGCACAAC	TAGGCAGTGGCCAGCTAACCGTGT	60	37	128	48	15	53	202	226	212	131	223	153	75	38.6667	213.333	169	-0.955800196089465	0.289827	-0.336086157884022	0.196008	-2.12786094187577	0.0124761	-1.50814690367033	0.00800444
sir11907	GTGGAGCTCCGCCAAGAAGTCACT	TGCACCTCGAGGCGGTTCTTCAGT	59	63	101	48	22	53	109	124	164	85	127	77	74.3333	41	132.333	96.3333	-0.858385394581065	0.113085	-0.458069514642279	0.186099	-1.23241117716144	0.0386567	-0.832095297222653	0.0519833
sir7341	GCTGGATGTCGCCGTTGTGGCCGC	ACCGACCTACAGCGGCAACACCGG	60	48	138	48	18	70	224	241	175	101	157	126	82	45.3333	213.333	128	-0.855051664088901	0.315572	-0.736965594166206	0.0289066	-1.49749965947082	0.0201803	-1.37941358954812	0.0189197
sir4321	ACCTCCCATGAACAGTTCAAGGC	CGTGGAGGGTACTTGTCAAGTTC	71	57	108	48	21	73	157	111	181	124	142	106	78.6667	47.3333	149.667	124	-0.732895929857159	0.216556	-0.271412823633115	0.327272	-1.38941169160335	0.0137123	-0.927928585379306	0.0499219
sir12477	ATCTCGGAGACCAGATCGAGCAAG	CGTAGAGCCTCTGGTCTAGCTCGT	71	70	104	48	16	88	85	66	129	41	89	38	81.6667	50.6667	93.3333	56	-0.688710425558985	0.259845	-0.736965594166206	0.208492	-0.144389909335175	0.850789	-0.192645077942396	0.620063
sir6094	GACAATAGCGGAGTAAACGTGCTT	CGCTGTTATCGCCTCATTTGCACG	89	33	71	48	24	48	244	153	227	138	151	147	64.3333	40	208	145.333	-0.685566441659562	0.255305	-0.517217894085322	0.0903706	-1.86129372916841	0.000288677	-1.69294518159417	0.0114415
sir11923	CACTTTGGCATCAACTATCTCATA	TGGTGAAACCGTAGTTGATAGAGT	52	42	39	48	0	41	45	69	113	77	76	55	44.3333	29.6667	75.6667	69.3333	-0.579549004534792	0.396988	-0.126108769149823	0.779647	-1.22470628717469	0.0752023	-0.771266051789725	0.197493
sir3512	CTACGTTCCGCTGGACCGCTAGCT	TGGATGCAAGGCGACCTGGCGATC	49	33	80	48	10	51	130	120	125	77	91	111	54	36.3333	125	93	-0.571665678107699	0.407125	-0.426625473554056	0.0357674	-1.35593698705226	0.0263073	-1.21089678249862	0.00729603
sir5846	CGAACATTCCAGTGCCTGCATCGT	GGGCTTGTAAGGTCACGGACGTAG	65	40	66	48	31	44	114	71	118	92	89	93	57	41	101	91.3333	-0.475338009546658	0.182518	-0.145141900512424	0.556696	-1.15551757762129	0.00067147	-0.825321468587053	0.0635743
sir12723	CATGACCTCCTCTGGTATGCCAGC	CGGTACTGGAGGAGACCATACGGT	44	28	25	48	12	14	74	70	52	38	87	45	32.3333	24.6667	65.3333	56.6667	-0.390459476558178	0.589405	-0.205318907977506	0.631768	-1.19993757050875	0.171777	-1.01479700192808	0.0212643
sir7885	GCCAAGTAGCCGACGTGCACCCGC	CACGGTTCATCGGCTGCACGTGGG	46	40	52	48	27	51	158	161	202	98	154	151	46	42	173.667	134.333	-0.131244533278253	0.65529	-0.370503533750541	0.163403	-1.67735610502805	0.00938571	-1.91661510550034	0.000944964
sir10700	GACCATGAGGACGTGCGGCGGACC	GCCTGGTACTCCTGCACGCCGCCT	142	141	170	47	12	85	276	154	228	105	113	71	151	48	219.333	96.3333	-1.65344223860392	0.011208	-1.18701809123456	0.0311255	-1.00500068105837	0.122004	-0.538576533689006	0.136372
sir6252	CGATTGGCACAACGTCGATGGCGT	CAGCTAACCGTGTTGCAGCTACCG	108	102	228	47	17	81	239	364	416	169	268	200	146	48.3333	339.667	212.333	-1.59487796958624	0.0958151	-0.677788773909514	0.101543	-2.13524047224137	0.00903	-1.21815127656464	0.0438735
sir4357	ATCAAAATTGCTAGCCATCAAGGA	TGTAGTTTTAACGATCGGTAGTTC	73	77	178	47	12	54	293	133	236	145	116	118	109.333	37.6667	220.667	126.333	-1.5373730422029	0.122771	-0.804633368636126	0.119376	-1.7458750757559	0.00519301	-1.01313540218913	0.127683
sir14550	ATCATGCAAGTTAGAGTCCAAAAC	TTTAGTACGTTCAATCTCAGGTTT	119	107	108	47	34	42	334	283	423	144	174	105	111.333	41	346.667	141	-1.44118978713481	0.000199883	-1.29785395990851	0.0106766	-1.78199934778071	0.00793682	-1.6386635205544	0.00460042
sir803	AGGATAACTATGAGCGTGCGATGG	GTTCCTATTGATACTCGCACGCTA	124	97	187	47	29	76	240	145	210	115	158	99	136	50.6667	198.333	124	-1.42449782852791	0.0465412	-0.677587047087275	0.0881452	-1.29123129766445	0.0303042	-0.54432051622381	0.182472
sir998	ACCAATGATTAGGCCGACACATTT	GGTGGTTACTAATCCGGCTGTGTA	79	64	67	47	9	24	96	40	108	50	35	32	70	26.6667	81.3333	39	-1.39231742277876	0.0223115	-1.06037261797948	0.12261	-0.548436624696042	0.375308	-0.216491819896764	0.625208
sir2184	CCGCGTCTTCCTTGTATTCAGGAT	CGGGCGCAGAAGGAACATAAGTCC	80	71	81	47	0	42	127	99	133	60	80	57	77.3333	29.6667	119.667	65.6667	-1.38224756416117	0.0352542	-0.865788214366675	0.0132202	-1.14631838848998	0.0953867	-0.62985903869548	0.0180505
sir14637	TTTCATCCGTCGGTACTGAAAACC	TCAAAGTAGGCAGCCATGACTTTT	67	60	140	47	14	45	111	112	145	74	93	82	89	35.3333	122.667	83	-1.33277547712435	0.124955	-0.563560023988932	0.0333765	-1.23208147750488	0.0165926	-0.462866024369459	0.294221
sir11545	GCAGAAAGCATCAGGGACCAGAAG	CACGTCTTTCGTAGTCCCTGGTCT	67	65	65	47	0	36	167	80	156	95	125	74	65.6667	27.6667	134.333	98	-1.24701238810945	0.0555507	-0.454963683691603	0.307556	-1.82463291348944	0.0265332	-1.03258420907159	0.0660736
sir13760	ATCCTCAAGTACCATACGAAAC	ACTAGGAGTTCATGGTATGCTT	138	75	84	47	44	42	92	63	86	40	39	37	99	44.3333	80.3333	38.6667	-1.15903668529958	0.0502633	-1.05490834110239	0.00936962	0.197301440373618	0.028998	0.301429784570804	0.435567
sir6473	CCCTACTCGCTACTTCGCTCGCCT	TGGGGATGAGCGATGAAGCGAGCG	64	50	56	47	0	32	175	144	185	69	97	75	56.6667	26.3333	168	80.3333	-1.1056101879606	0.103602	-1.06439058726996	0.00426632	-1.60910858805286	0.0293791	-1.56788898736222	0.00101824
sir3340	AGACTTGACGTTCGAGAACACGGC	GCTCTGAACTGCAAGCTCTTGTGC	88	79	127	47	33	62	314	156	232	164	84	138	98	47.3333	234	128.667	-1.04992522533168	0.0403309	-0.86287018303648	0.109512	-1.4427099177634	0.0312942	-1.2556548754682	0.0470186
sir249	ACTCGTGTGGATTCAACCAAGTGG	TGTGAGCACACCTAAGTTGGTTCA	70	65	83	47	15	47	170	144	214	122	172	111	72.6667	36.3333	176	135	-1	0.0382866	-0.382616021586466	0.213515	-1.89359377299506	0.01026	-1.27620979458153	0.00808827
sir7140	CCCGCCCTCTATCGATACGTCCAT	TTGGGCGGGAGATAGCTATGCAGG	57	64	82	47	15	46	205	188	247	166	182	107	67.6667	36	213.333	151.667	-0.910448415021708	0.0697321	-0.492205359801304	0.0986835	-2.07483523292259	0.00998081	-1.65659217770219	0.00157143
sir12948	CTCCTCGCCGGTCATCACCCCAAA	AGGAGGAGCGGCCAGTAGTGGGGT	67	45	113	47	23	55	214	94	138	112	366	200	75	41.6667	148.667	226	-0.84799690655495	0.207982	0.604241563216039	0.400613	-2.43935717847426	0.0700679	-0.987118708703268	0.142089
sir2595	CCACTGTCTGCCAAGCTATGCGCA	AAGGTGACAGACGGTTCGATACGC	38	38	76	47	0	42	115	147	121	79	101	64	50.6667	29.6667	127.667	81.3333	-0.772194082477188	0.343424	-0.650463244362071	0.0334385	-1.45500390659649	0.0482116	-1.33327306848137	0.0086219
sir1892	ACGATGCCAGTCCGACTGCGGGTA	TCTGCTACGGTCAGGCTGACGCCC	59	41	60	47	16	35	137	113	132	96	103	110	53.3333	32.6667	127.333	103	-0.707218250772154	0.131735	-0.305965800131374	0.0435465	-1.65675318378917	0.00206453	-1.25550073314839	0.00150547
sir2584	AGGCCGTCGCACAATCTCTGCGGC	GTTCCGGCAGCGTGTTAGAGACGC	72	39	92	47	15	66	184	135	183	93	123	85	67.6667	42.6667	167.333	100.333	-0.665335917185176	0.308632	-0.73792387719107	0.0280388	-1.2336196767597	0.0376706	-1.3062076367656	0.0111927
sir12403	CACAGCCACCGATGGAGCCGCAGT	TGGTGTCGGTGGCTACCTCGGCGT	77	53	112	47	34	76	234	153	195	155	170	155	80.6667	52.3333	194	160	-0.624242488382968	0.251513	-0.277984747299765	0.228195	-1.61226984671689	0.00129601	-1.26601210563369	0.0174036
sir7228	AGTCTCCGGTTGCACAGGATCCAT	CGTCAGAGGCCAACGTGTCCTAGG	80	56	108	47	48	65	226	173	211	164	240	262	81.3333	53.3333	203.333	222	-0.608809242675524	0.157415	0.126712934621013	0.608297	-2.0574502721839	0.00507498	-1.32192809488736	0.00499097
sir4417	CTCCAGCTAAGATGCCAAGCT	TAGAGGTCGATTCTACGGTTC	100	59	60	47	44	55	71	82	60	31	42	43	73	48.6667	71	38.6667	-0.584962500721156	0.154827	-0.876728625098266	0.0121054	0.331843563752445	0.119055	0.0400774393753351	0.899852
sir12187	GTTTGAGACGTTGGCCACTGCAGT	TACAAACTCTGCAACCGGTGACGT	40	45	62	47	11	43	90	103	103	79	82	78	49	33.6667	98.6667	79.6667	-0.54146086208457	0.309827	-0.308586557648201	0.0134224	-1.24265532522895	0.015922	-1.00978102079259	0.0033376
sir7342	CTCGGAACCCGAGTGTGTGGCCTG	CAGAGCCTTGGGCTCACACACCGG	78	71	82	47	22	94	203	201	162	106	253	91	77	54.3333	188.667	150	-0.50302088718498	0.348213	-0.330877051614845	0.508919	-1.46505303698596	0.161741	-1.29290920141582	0.00124248
sir11052	AGAGACACCAACTACGGCGAGG	CCTCTCTGTGGTTGATGCCGCT	49	34	41	47	67	50	102	42	29	59	201	46	41.3333	54.6667	57.6667	102	0.403355694231208	0.153665	0.822759615055927	0.461571	-0.899835838074568	0.397679	-0.480431917249849	0.515026
sir5844	CTTCTCCGGCGCGTCCTGCATCGT	CGGAAGAGGCCGCGCAGGACGTAG	45	31	44	47	29	46	126	116	121	55	106	114	40	40.6667	121	91.6667	0.0238467419543677	0.932352	-0.400537929583729	0.191857	-1.17255047084914	0.0580839	-1.59693514238723	0.000111281
sir6936	AGCCCAAGACTGCCAAAACAGCGG	ACTCGGGTTCTGACGGTTTTGTCG	74	97	170	46	0	45	270	165	268	169	277	121	113.667	30.3333	234.333	189	-1.90583328882548	0.0632726	-0.310175954130307	0.476038	-2.63941028474353	0.0308644	-1.04375295004836	0.055696
sir13521	CCTCCGTAAACTAATATAAGA	AGGGAGGCATTTGATTATATT	149	141	110	46	19	69	94	119	87	32	92	54	133.333	44.6667	100	59.3333	-1.57776699931695	0.009051	-0.753085259529483	0.112255	-0.409644240508626	0.553628	0.415037499278844	0.0957204
sir14141	CCATCCTAGAGACAATGGCCAAGC	CGGGTAGGATCTCTGTTACCGGTT	95	78	145	46	12	70	220	161	243	109	174	127	106	42.6667	208	136.667	-1.31288295528436	0.0731153	-0.605922119356802	0.0840162	-1.67948009950545	0.0215242	-0.972519263577893	0.0321444
sir8980	CGCGTTGGCGAGTCTGCACCACAC	GAGCGCAACCGCTCAGACGTGGTG	94	89	116	46	19	63	163	171	215	96	113	104	99.6667	42.6667	183	104.333	-1.22400167419811	0.0202073	-0.81064349207258	0.00961693	-1.29001884693262	0.0108653	-0.876660664807094	0.010133
sir6455	AGATTTCACCCCATTGCGTCGCTT	TATCTAAAGTGGGGTAACGCAGCG	90	68	107	46	31	43	26	17	37	37	20	30	88.3333	40	26.6667	29	-1.14295795384204	0.0165799	0.121015400961366	0.774183	0.46394709975979	0.177651	1.7279204545632	0.00826917
sir2710	ACACTATGCCAAGCCATACGCGGT	TGTGTGATACGGTTCGGTATGCGC	60	68	97	46	24	39	170	164	130	154	144	120	75	36.3333	154.667	139.333	-1.04559686644011	0.0407687	-0.150621863046689	0.392907	-1.93917480730396	0.00101059	-1.04419980391054	0.00897908
sir1948	AAACTCAGGCAGAAATCGTCGGCG	CGTTTGAGTCCGTCTTTAGCAGCC	51	59	69	46	11	44	64	30	98	33	63	35	59.6667	33.6667	64	43.6667	-0.825604294512462	0.105735	-0.551539499183706	0.405499	-0.375211518785656	0.539368	-0.1011467234569	0.84147
sir11607	ACGCTGGTGGCCACCGCGAAGAGA	CCTGCGACCACCGGTGGCGCTTCT	59	58	103	46	22	57	110	121	127	90	87	62	73.3333	41.6667	119.333	79.6667	-0.815575428862573	0.154751	-0.582948969283508	0.0175716	-0.935082523318662	0.0493307	-0.702456063739597	0.0424103
sir5913	AGGGGCATAACCGGAAACCATCGC	TATCCCCGTATTGGCCTTTGGTAG	84	78	139	46	38	89	138	183	214	80	136	103	100.333	57.6667	178.333	106.333	-0.798991449122977	0.163742	-0.74598246752364	0.0583381	-0.882784386128145	0.0985616	-0.829775404528807	0.0567268
sir9404	CAGCTGCAGCCACGACAACAA	GGGTCGACGTCGGTGCTGTTG	95	54	56	46	45	31	74	103	81	59	53	38	68.3333	40.6667	86	50	-0.74874276194256	0.123132	-0.782408564927373	0.0285115	-0.298081352932995	0.302989	-0.331747155917808	0.330176
sir2407	ACAGACTGGTATGACAACGTCGCC	ACTGTCTGACCATACTGTTGCAGC	42	55	63	46	15	42	113	91	75	69	81	108	53.3333	34.3333	93	86	-0.635427567704144	0.173808	-0.112894056405934	0.683379	-1.32472672824004	0.0266973	-0.802193216941825	0.0345814
sir7322	CAGCCGCAATCGACTCCATGCCGG	GTGTCGGCGTTAGCTGAGGTACGG	49	27	61	46	13	44	169	144	185	99	140	128	45.6667	34.3333	166	122.333	-0.411531555777308	0.481	-0.440365679224868	0.0624902	-1.83313572565999	0.0055638	-1.86196984910755	0.00149777
sir164	ACAATCCCGTATACAGACACGTTG	CGTGTTAGGGCATATGTCTGTGCA	31	12	44	46	26	40	69	37	54	105	56	93	29	37.3333	53.3333	84.6667	0.364411426208876	0.491628	0.666756591884804	0.146173	-1.18132976471456	0.0408019	-0.878984599038634	0.136939
sir1689	AATCTTTTTGACGACCACCATGGC	TGTTAGAAAAACTGCTGGTGGTAC	54	34	22	46	25	22	99	67	85	106	101	85	36.6667	31	83.6667	97.3333	-0.242200902416628	0.661497	0.218281004929245	0.290134	-1.65066574777199	0.00253757	-1.19018384042611	0.023282
sir11684	GCTCCGGCTCCTGTTTTCAAG	GCCGAGGCCGAGGACAAAAGT	65	48	41	46	35	63	25	24	40	33	24	22	51.3333	48	29.6667	26.3333	-0.096861539252589	0.77344	-0.171952682789295	0.618383	0.86614425326521	0.069934	0.791053109728504	0.06967
sir238	ACACACAAGTGGTGAAAGAAGTTG	CTTGTGTGTTCACCACTTTCTTCA	169	143	135	45	13	57	120	116	50	54	32	24	149	38.3333	95.3333	36.6667	-1.95864097023894	0.00266997	-1.37851162325373	0.0740364	0.0641303374197159	0.921575	0.644259684404928	0.0974847
sir10259	AGTTCACTAGCAGCCTTGTTGAAT	CGTCAAGTGATCGTCGGAACAACT	72	82	184	45	0	54	112	135	185	72	93	81	112.667	33	144	82	-1.77152281620257	0.113835	-0.812372996824229	0.0503808	-1.31315788525963	0.0510344	-0.354008065881284	0.494889
sir1229	AAGTGTATCGGCGCCGAAGTTGAT	CGTTCACATAGCCGCGGCTTCAAC	77	63	123	45	0	40	168	188	232	106	135	96	87.6667	28.3333	196	112.333	-1.6295280531546	0.0616972	-0.803067563654506	0.0197079	-1.98721384504416	0.0103505	-1.16075335554406	0.0144133
sir14542	AGCAAGAGCCCGACTAAGCAAAGC	TATCGTTCTCGGGCTGATTCGTTT	69	61	105	45	0	33	199	116	176	73	212	56	78.3333	26	163.667	113.667	-1.59111472770275	0.0517672	-0.525951285290521	0.416726	-2.12822571016192	0.162078	-1.06306226774969	0.0389316
sir11315	CGGCACTCTCCACCAAAGTAGAAG	TGGCCGTGAGAGGTGGTTTCATCT	77	108	135	45	17	67	98	100	128	42	191	83	106.667	43	108.667	105.333	-1.31070083946411	0.0452019	-0.0449474060539747	0.945094	-1.29255349275385	0.253156	-0.0268000593437152	0.922666
sir8268	ACTTTAAGCGTGCGGACCCTACGG	TTTGAAATTCGCACGCCTGGGATG	96	60	270	45	39	89	505	482	511	247	371	257	142	57.6667	499.333	291.667	-1.30008139258911	0.274916	-0.77568270173906	0.00699649	-2.33851097908297	0.00543534	-1.81411228823291	0.00546788
sir3577	ACACGTCCGCAATCGCCAATAGCA	CGTGTGCAGGCGTTAGCGGTTATC	69	55	63	45	10	23	126	112	164	83	94	87	62.3333	26	134	88	-1.26149224102539	0.0297638	-0.606657571820475	0.0441336	-1.75899190049621	0.00442258	-1.10415723129129	0.0111286
sir2623	AAGGCCTGGCGTCCAGTCGGCGCG	CGTTCCGGACCGCAGGTCAGCCGC	89	40	102	45	10	47	173	220	247	126	143	106	77	34	213.333	125	-1.17932369944456	0.127017	-0.771181309504119	0.0215379	-1.87832144341175	0.00480881	-1.47017905347131	0.00897066
sir13365	CCGGAGCCCGTCACTAGCAACAAT	TTGGCCTCGGGCAGTGATCGTTGT	73	31	164	45	0	77	133	189	235	81	89	62	89.3333	40.6667	185.667	77.3333	-1.13535185289489	0.341857	-1.26355252221246	0.023906	-0.927243657564686	0.197126	-1.05544432688226	0.121264
sir12411	CGGCCTTTTGTGCTCACCGCAGA	GGGCCGGAAAACACGAGTGGCGT	65	75	71	45	15	37	126	108	108	68	133	77	70.3333	32.3333	114	92.6667	-1.12118634652006	0.0157269	-0.29891144216239	0.371211	-1.51902823053638	0.0532706	-0.696753326178713	0.00280895
sir11773	CGTCCGAAAATACTTGTCATC	AGGCAGGCTTTTATGAACAGT	151	156	111	45	65	85	74	137	95	54	95	63	139.333	65	102	70.6667	-1.10002881833127	0.0154178	-0.529467388129452	0.232888	-0.120590140813589	0.755263	0.449971289388231	0.185275
sir4549	CTGCCGTGGCAAAGTGACAAAGCC	ATGACGGCACCGTTTCACTGTTTC	88	98	204	45	40	103	227	269	325	134	218	158	130	62.6667	273.667	170	-1.05274146207197	0.186331	-0.686884974918947	0.0518199	-1.43976458518122	0.0288389	-1.07390809802819	0.0371187
sir7501	CAGCTCTTCATCGACCGTCGCCTC	ACGTCGAGAAGTAGCTGGCAGCGG	106	76	139	45	34	82	243	245	287	147	183	140	107	53.6667	258.333	156.667	-0.995512609007686	0.0837341	-0.7215355535966	0.00654566	-1.54560006845038	0.00639444	-1.2716230130393	0.00283802
sir3886	CAAACTCCGCGTGCACTGTCAGTA	CGGTTTGAGGCGCACGTGACAGTC	61	51	122	45	19	54	289	263	462	225	294	192	78	39.3333	338	237	-0.987721670221563	0.190297	-0.512136187383925	0.218766	-2.59106270025757	0.00342101	-2.11547721741994	0.0172053
sir11551	AGTGGTTGCGAGTGGATACAGAGT	ACTCACCAACGCTCACCTATGTCT	88	70	80	45	24	55	99	93	126	45	54	54	79.3333	41.3333	106	51	-0.940621452921068	0.0224757	-1.0554951125917	0.00652952	-0.303191532305777	0.371591	-0.418065191976412	0.0795677
sir7421	CTTGCGGCAAAGCTCGTCGGCCTC	GAGAACGCCGTTTCGAGCAGCCGG	66	71	99	45	23	60	149	133	179	100	159	100	78.6667	42.6667	153.667	119.667	-0.882643049361842	0.0725877	-0.360782906606287	0.227038	-1.48784003382305	0.0263922	-0.965979891067497	0.0114628
sir7629	CTCCTGGATGAGTACCCGAGCCGC	TGGAGGACCTACTCATGGGCTCGG	43	57	61	45	11	39	71	57	101	18	67	34	53.6667	31.6667	76.3333	39.6667	-0.761061269783669	0.136038	-0.944386024789001	0.13182	-0.324962154976996	0.676885	-0.508286909982327	0.182696
sir9595	AACCTCGGCTATAACCATGTTAAT	TGTTGGAGCCGATATTGGTACAAT	62	48	64	45	17	50	136	119	134	127	122	82	58	37.3333	129.667	110.333	-0.635588573791124	0.145021	-0.232938938178974	0.272771	-1.56333248474961	0.0141674	-1.16068284913746	0.000621658
sir7948	ATGTCACTCTAGAGTCTGGACCAT	TGTACAGTGAGATCTCAGACCTGG	57	41	62	45	20	43	161	106	138	107	113	95	53.3333	36	135	105	-0.567040592723894	0.165117	-0.362570079384708	0.148742	-1.54432051622381	0.00199209	-1.33985000288462	0.00890977
sir10873	TCCGACCCGGTCGTCCGCAGGAGG	CGAGGCTGGGCCAGCAGGCGTCCT	39	37	90	45	0	82	186	218	188	93	156	115	55.3333	42.3333	197.333	121.333	-0.386354744574759	0.680966	-0.701658725430254	0.0229392	-1.51910995342653	0.05824	-1.83441393428202	0.00215611
sir2351	CACTAATCGTTCTTCTCTGTCGAT	GGGTGATTAGCAAGAAGAGACAGC	53	29	42	45	17	33	146	89	101	90	79	91	41.3333	31.6667	112	86.6667	-0.384340702055927	0.416266	-0.369949609750306	0.227118	-1.45251220469751	0.00359311	-1.43812111239189	0.0194006
sir6577	CCCTGGAAGTAGGCATGGCCGCGG	CCGGGACCTTCATCCGTACCGGCG	71	63	92	45	50	92	137	166	220	84	181	122	75.3333	62.3333	174.333	129	-0.273284502527551	0.492547	-0.434477380102531	0.290527	-1.04929529625677	0.104948	-1.21048817383175	0.0185302
sir4500	CGGAACCCTGGAGTGTGGAAAGGG	TGGCCTTGGGACCTCACACCTTTC	32	31	46	45	16	36	119	68	111	50	170	100	36.3333	32.3333	99.3333	106.667	-0.168271482589799	0.705272	0.102759574425201	0.857243	-1.72201525270023	0.106746	-1.45098419568524	0.0190311
sir6131	CAAACACAACACCGCCTCCTGCAA	TTGTTTGTGTTGTGGCGGAGGACG	28	11	27	45	14	12	162	90	62	73	551	134	22	23.6667	104.667	252.667	0.105353000146229	0.896408	1.27143328927946	0.388517	-3.41630691866641	0.202959	-2.25022662953317	0.0524845
sir10317	GTTTACGAGCGATACAATGTGAGG	TACAAATGCTCGCTATGTTACACT	183	180	238	44	11	41	258	187	254	98	180	84	200.333	32	233	120.667	-2.64625867999003	0.00146168	-0.949302758292231	0.0409845	-1.91488338636205	0.0491358	-0.217927464664251	0.334016
[truncated: 1,426 more rows]
